# Supplementary material for: Large-scale proteomic analysis of the grapevine leaf apoplastic fluid reveals mainly stress-related proteins and cell wall modifying enzymes
Source: BMC Plant Biol. 2013 Feb 8;13:24. doi: 10.1186/1471-2229-13-24 (PMC3640900; doi:10.1186/1471-2229-13-24)
Supplement: Additional file 1 — Data on protein identification from whole leaf sample. Table shows the data related to gel image, MS and MS-MS analyses, prediction tools and blast-P search performed on all identified proteins from whole leaf sample. [file 1471-2229-13-24-S1.xls]

## Sheet: Feuil1
Whole leaf
spot n°	spot coordinate (pixel)		experimental pI	experimental MW(kDa)	engine	MS score	matched peptides	MS coverage	MSMS score	MSMS coverage	accession number	detailed accession number	theoretical pI	theoretical MW (kDa)	location and secretion prediction	blast-p search							normalized volume repetition 1	normalized volume repetition 2	normalized volume average	standart deviation
	x	y														rank	accession number	detailed accession number	score	e value	% identity	% homology
1	1888.331999	244.8410961	7.78148	67.695	MASCOT	85.7	10	24.05	51.54	2.22	gi|147769051	gi|147769051|emb|CAN63541.1| hypothetical protein VITISV_025530 [Vitis vinifera]	6.68	49.9408	UC	2	gi|91984000	ribulose-1,5-bisphosphate carboxylase/oxygenase large subunit [Vitis vinifera] gi|115311623|sp|P56648.2|RBL_VITVI RecName: Full=Ribulose bisphosphate carboxylase large chain; Short=RuBisCO large subunit; Flags: Precursor gi|91701658|gb|ABE47542.1| ribulose-1,5-bisphosphate carboxylase/oxygenase large subunit [Vitis vinifera] gi|239764750|gb|ACS15220.1| ribulose-1,5-bisphosphate carboxylase/oxygen…	2352	0	0.943158	0.943158	0.29332	0.29373	0.293525	0.000289914
2	1151.495671	246.4988164	5.59135	67.622	MASCOT	173	19	28.41	37.75	1.73	gi|225440045	gi|225440045|ref|XP_002282146.1| PREDICTED: hypothetical protein [Vitis vinifera]	5.14	89.5886	UC	2	gi|255556938	Transitional endoplasmic reticulum ATPase, putative [Ricinus communis] gi|223541365|gb|EEF42916.1| Transitional endoplasmic reticulum ATPase, putative [Ricinus communis]	4153	0	0.965261	0.993797	0.06939	0.07123	0.07031	0.00130108
3	1277.111176	263.1969804	5.96728	66.8893	MASCOT	75.4	9	9.83	63.32	1.18	gi|157356650	gi|157356650|emb|CAO62845.1| unnamed protein product [Vitis vinifera]	5.52	104.412	S	3	gi|240254315	peptidase M1 family protein [Arabidopsis thaliana]	4045	0	0.808487	0.89445	0.0233	0.02202	0.02266	0.000905097
4	1342.575233	265.3093244	6.16277	66.797	MASCOT	114	17	21.28	44.61	1.23	gi|157345751	gi|157345751|emb|CAO15049.1| unnamed protein product [Vitis vinifera]	5.5	100.116	UC	2	gi|255570232	chaperone clpb, putative [Ricinus communis] gi|223534573|gb|EEF36270.1| chaperone clpb, putative [Ricinus communis]	4283	0	0.921171	0.974099	0.04545	0.04571	0.04558	0.000183848
5	1364.058071	307.9076635	6.22687	64.9535	MASCOT	493	57	54.04	75.84	3.70	gi|147866973	gi|147866973|emb|CAN78847.1| hypothetical protein VITISV_010724 [Vitis vinifera]	6.09	99.0029	UC	3	gi|399212	RecName: Full=ATP-dependent Clp protease ATP-binding subunit clpA homolog CD4A, chloroplastic; Flags: Precursor gi|170433|gb|AAA34160.1| ATP-dependent protease (CD4A) [Solanum lycopersicum]	4091	0	0.877838	0.91027	0.17108	0.16007	0.165575	0.00778525
6	1090.651914	315.9245073	5.40889	64.6105	MASCOT	193	23	50.58	85.52	4.98	gi|157360719	gi|157360719|emb|CAO70318.1| unnamed protein product [Vitis vinifera]	5.02	74.9948	UC	2	gi|255537029	translation elongation factor G, putative [Ricinus communis] gi|223549480|gb|EEF50968.1| translation elongation factor G, putative [Ricinus communis]	3412	0	0.938416	0.983871	0.17229	0.17314	0.172715	0.000601041
7	1897.221972	335.6123541	7.80768	63.7731	MASCOT	120	19	29.67	237.88	5.49	gi|225439223	gi|225439223|ref|XP_002276438.1| PREDICTED: hypothetical protein [Vitis vinifera]	6.09	84.9914	NC	3	gi|255549601	5-methyltetrahydropteroyltriglutamate--homocysteine methyltransferase, putative [Ricinus communis] gi|223545007|gb|EEF46521.1| 5-methyltetrahydropteroyltriglutamate--homocysteine methyltransferase, putative [Ricinus communis]	3798	0	0.912418	0.96732	0.24176	0.25404	0.2479	0.00868327
8	1036.515501	425.3924769	5.24633	60.0481	MASCOT	201	24	47.02	203.88	6.11	gi|225425551	gi|225425551|ref|XP_002262828.1| PREDICTED: hypothetical protein [Vitis vinifera]	4.98	65.0049	UC	9	gi|255568796	nucleoredoxin, putative [Ricinus communis] gi|223535332|gb|EEF37007.1| nucleoredoxin, putative [Ricinus communis]	2341	0	0.743902	0.869338	0.16004	0.17167	0.165855	0.00822365
9	2248.857328	428.576254	8.83992	59.9188	MASCOT	102	14	29.45	62.13	2.73	gi|147795381	gi|147795381|emb|CAN67602.1| hypothetical protein VITISV_032572 [Vitis vinifera]	8.13	48.2863	S	3	gi|255579936	6-phosphogluconate dehydrogenase, putative [Ricinus communis] gi|223529624|gb|EEF31571.1| 6-phosphogluconate dehydrogenase, putative [Ricinus communis]	2098	0	0.835417	0.879167	0.09765	0.09785	0.09775	0.000141421
9	2248.857328	428.576254	8.83992	59.9188	MASCOT	144	20	26.27			gi|147860006	gi|147860006|emb|CAN81047.1| hypothetical protein VITISV_006765 [Vitis vinifera]	8.74	85.9544	C	4	gi|255559014	sorting and assembly machinery (sam50) protein, putative [Ricinus communis] gi|223540372|gb|EEF41943.1| sorting and assembly machinery (sam50) protein, putative [Ricinus communis]	3364	0	0.880918	0.952654
10	1409.172427	469.5938809	6.36136	58.2705	MASCOT	115	15	42.10	46.33	2.17	gi|157353414	gi|157353414|emb|CAO45353.1| unnamed protein product [Vitis vinifera]	5.4	60.1943	NC	2	gi|239056191	Putative 2-3 biphosphoglycerate independant phosphoglycerate mutase [Vitis vinifera]	2909	0	0.9839	0.985689	0.08678	0.0831	0.08494	0.00260215
10	1409.172427	469.5938809	6.36136	58.2705	MASCOT	164	20	41.17	134.52	3.72	gi|225438660	gi|225438660|ref|XP_002281657.1| PREDICTED: hypothetical protein [Vitis vinifera]	5.37	56.3705	NC	2	gi|255587307	myo-inositol-1 phosphate synthase, putative [Ricinus communis] gi|223525679|gb|EEF28159.1| myo-inositol-1 phosphate synthase, putative [Ricinus communis]	2589	0	0.939216	0.980392
11	1166.667398	546.4793767	5.63681	55.267	MASCOT				150.46	7.05	gi|2506277	gi|2506277|sp|P08927.2|RUBB_PEA RecName: Full=RuBisCO large subunit-binding protein subunit beta, chloroplastic; AltName: Full=60 kDa chaperonin subunit beta; AltName: Full=CPN-60 beta; Flags: Precursor	5.85	62.9841	C	1	gi|2506277	RecName: Full=RuBisCO large subunit-binding protein subunit beta, chloroplastic; AltName: Full=60 kDa chaperonin subunit beta; AltName: Full=CPN-60 beta; Flags: Precursor gi|806808|gb|AAA66365.1| chaperonin precursor [Pisum sativum]	3058	0	1	1	0.96219	0.89053	0.92636	0.0506713
11	1166.667398	546.4793767	5.63681	55.267	MASCOT				335.34	7.88	gi|50346767	gi|50346767|ref|YP_053140.1| ATP synthase CF1 alpha subunit [Nymphaea alba]	5.58	55.5166	UC	1	gi|50346767	ATP synthase CF1 alpha subunit [Nymphaea alba] gi|75290275|sp|Q6EW63.1|ATPA_NYMAL RecName: Full=ATP synthase subunit alpha, chloroplastic; AltName: Full=ATP synthase F1 sector subunit alpha; AltName: Full=F-ATPase subunit alpha gi|50250312|emb|CAF28578.1| ATPase alpha subunit [Nymphaea alba]	2637	0	1	1
11	1166.667398	546.4793767	5.63681	55.267	MASCOT	229	29	57.59			gi|91983977	gi|91983977|ref|YP_567061.1| ATP synthase CF1 alpha subunit [Vitis vinifera]	5.26	55.4442	UC	1	gi|91983977	ATP synthase CF1 alpha subunit [Vitis vinifera] gi|118573497|sp|Q0ZJ35.1|ATPA_VITVI RecName: Full=ATP synthase subunit alpha, chloroplastic; AltName: Full=ATP synthase F1 sector subunit alpha; AltName: Full=F-ATPase subunit alpha gi|91701635|gb|ABE47519.1| ATP synthase CF1 alpha subunit [Vitis vinifera] gi|239764716|gb|ACS15187.1| ATPase alpha subunit [Vitis vinifera]	2640	0	1	1
11	1166.667398	546.4793767	5.63681	55.267	MASCOT	124	12	31.55	64.29	2.56	gi|225465149	gi|225465149|ref|XP_002277424.1| PREDICTED: hypothetical protein [Vitis vinifera]	5.14	55.5724	UC	2	gi|224365667	ATPase alpha subunit [Vitis vinifera] gi|147784163|emb|CAN68258.1| hypothetical protein VITISV_013579 [Vitis vinifera] gi|209954191|emb|CAQ77652.1| ATPase alpha subunit [Vitis vinifera]	2595	0	0.984221	0.988166
12	1095.523798	486.0925756	5.42351	57.6165	MASCOT	78	9	16.56			gi|157340174	gi|157340174|emb|CAO45851.1| unnamed protein product [Vitis vinifera]	5.72	67.7246	C	2	gi|255564820	rubisco subunit binding-protein beta subunit, rubb, putative [Ricinus communis] gi|223537354|gb|EEF38983.1| rubisco subunit binding-protein beta subunit, rubb, putative [Ricinus communis]	2756	0	0.876442	0.947282	0.06213	0.05799	0.06006	0.00292742
13	1111.276872	486.8453607	5.47077	57.5868	MASCOT				134.31	4.87	gi|2506277	gi|2506277|sp|P08927.2|RUBB_PEA RecName: Full=RuBisCO large subunit-binding protein subunit beta, chloroplastic; AltName: Full=60 kDa chaperonin subunit beta; AltName: Full=CPN-60 beta; Flags: Precursor	5.85	62.9841	C	1	gi|2506277	RecName: Full=RuBisCO large subunit-binding protein subunit beta, chloroplastic; AltName: Full=60 kDa chaperonin subunit beta; AltName: Full=CPN-60 beta; Flags: Precursor gi|806808|gb|AAA66365.1| chaperonin precursor [Pisum sativum]	3058	0	1	1	0.0565	0.06372	0.06011	0.00510531
14	1214.439991	549.4647577	5.77985	55.1526	MASCOT				337.99	8.10	gi|69214350	gi|69214350|gb|AAZ03783.1| ATP synthase alpha chain [Nuphar advena]	5.33	55.4684	UC	1	gi|121720598	ATP synthase CF1 alpha subunit [Nuphar advena] gi|190358186|sp|A1XFU0.1|ATPA_NUPAD RecName: Full=ATP synthase subunit alpha, chloroplastic; AltName: Full=ATP synthase F1 sector subunit alpha; AltName: Full=F-ATPase subunit alpha gi|84682189|gb|ABC60443.1| ATP synthase CF1 alpha subunit [Nuphar advena]	2622	0	1	1	0.72607	0.70181	0.71394	0.0171544
14	1214.439991	549.4647577	5.77985	55.1526	MASCOT	266	26	59.56			gi|91983977	gi|91983977|ref|YP_567061.1| ATP synthase CF1 alpha subunit [Vitis vinifera]	5.26	55.4442	UC	1	gi|91983977	ATP synthase CF1 alpha subunit [Vitis vinifera] gi|118573497|sp|Q0ZJ35.1|ATPA_VITVI RecName: Full=ATP synthase subunit alpha, chloroplastic; AltName: Full=ATP synthase F1 sector subunit alpha; AltName: Full=F-ATPase subunit alpha gi|91701635|gb|ABE47519.1| ATP synthase CF1 alpha subunit [Vitis vinifera] gi|239764716|gb|ACS15187.1| ATPase alpha subunit [Vitis vinifera]	2640	0	1	1
15	1465.208991	523.0490112	6.52823	56.1704	MASCOT	81.6	9	18.07			gi|157341055	gi|157341055|emb|CAO47860.1| unnamed protein product [Vitis vinifera]	8.05	68.9098	UC	2	gi|211906486	phosphoglycerate dehydrogenase [Gossypium hirsutum]	2674	0	0.868908	0.92437	0.13316	0.14235	0.137755	0.00649831
16	1135.373521	529.1763657	5.54303	55.9331	MASCOT	191	19	38.46	208.21	4.93	gi|224365667	gi|224365667|ref|YP_002608394.1| ATPase alpha subunit [Vitis vinifera]	5.26	55.4602	UC	1	gi|224365667	ATPase alpha subunit [Vitis vinifera] gi|147784163|emb|CAN68258.1| hypothetical protein VITISV_013579 [Vitis vinifera] gi|209954191|emb|CAQ77652.1| ATPase alpha subunit [Vitis vinifera]	2640	0	1	1	0.17149	0.17502	0.173255	0.00249609
17	2304.400339	586.5323435	9.00222	53.7468	MASCOT	132	12	24.03			gi|225434849	gi|225434849|ref|XP_002282730.1| PREDICTED: hypothetical protein [Vitis vinifera]	8.9	55.0413	C	6	gi|42565672	PTAC16 (PLASTID TRANSCRIPTIONALLY ACTIVE 16); binding / catalytic [Arabidopsis thaliana] gi|5541681|emb|CAB51187.1| putative protein [Arabidopsis thaliana]	1468	1.25605e-161	0.624521	0.781609	0.04982	0.05537	0.052595	0.00392444
18	1467.221056	593.9966799	6.53422	53.4669	MASCOT				81.94	2.95	gi|225439231	gi|225439231|ref|XP_002271046.1| PREDICTED: similar to Os02g0125100 [Vitis vinifera]	7.07	55.3891	C	4	gi|255574875	3-isopropylmalate dehydratase, putative [Ricinus communis] gi|223532212|gb|EEF34016.1| 3-isopropylmalate dehydratase, putative [Ricinus communis]	2465	0	0.905882	0.952941	0.05317	0.06382	0.058495	0.00753069
19	2277.538622	646.6839502	8.92375	51.5212	MASCOT				101.5	4.26	gi|1771583	gi|1771583|emb|CAA93042.1| ribulose-1,5-bisphosphate carboxylase/oxygenase large subunit [Randia ruiziana]	6.09	51.9759	UC	1	gi|1771583	ribulose-1,5-bisphosphate carboxylase/oxygenase large subunit [Randia ruiziana]	2492	0	1	1	1.06853	1.00217	1.03535	0.0469236
19	2277.538622	646.6839502	8.92375	51.5212	MASCOT	156	20	67.54			gi|157332446	gi|157332446|emb|CAO70659.1| unnamed protein product [Vitis vinifera]	8.91	33.4774	UC	3	gi|134142077	mitochondrial serine hydroxymethyltransferase [Populus tremuloides]	1529	1.02603e-168	0.937705	0.97377
19	2277.538622	646.6839502	8.92375	51.5212	MASCOT				360.3	11.43	gi|225459014	gi|225459014|ref|XP_002285605.1| PREDICTED: hypothetical protein [Vitis vinifera]	8.06	56.8913	M	4	gi|134142069	mitochondrial serine hydroxymethyltransferase [Populus tremuloides]	2486	0	0.887814	0.947776
20	2472.257159	697.2456509	9.49145	49.7035	MASCOT	82.2	15	29.08	123.49	5.14	gi|225435233	gi|225435233|ref|XP_002284964.1| PREDICTED: hypothetical protein [Vitis vinifera]	9.15	49.3371	UC	2	gi|255574227	elongation factor 1-alpha, putative [Ricinus communis] gi|223532558|gb|EEF34346.1| elongation factor 1-alpha, putative [Ricinus communis]	2353	0	0.991031	0.995516	0.41141	0.39386	0.402635	0.0124097
21	2514.26601	704.2731342	9.61359	49.4548	MASCOT	106	19	45.41	182.48	6.04	gi|225435233	gi|225435233|ref|XP_002284964.1| PREDICTED: hypothetical protein [Vitis vinifera]	9.15	49.3371	UC	2	gi|255574227	elongation factor 1-alpha, putative [Ricinus communis] gi|223532558|gb|EEF34346.1| elongation factor 1-alpha, putative [Ricinus communis]	2353	0	0.991031	0.995516	0.82063	0.79111	0.80587	0.0208738
22	2657.538451	706.8137504	10.0293	49.3651	MASCOT	65.8	22	37.58	122.59	5.14	gi|225435233	gi|225435233|ref|XP_002284964.1| PREDICTED: hypothetical protein [Vitis vinifera]	9.15	49.3371	UC	2	gi|255574227	elongation factor 1-alpha, putative [Ricinus communis] gi|223532558|gb|EEF34346.1| elongation factor 1-alpha, putative [Ricinus communis]	2353	0	0.991031	0.995516	0.4339	0.42021	0.427055	0.00968029
23	2407.533714	769.465631	9.30303	47.1917	MASCOT	202	19	42.61	174.04	6.85	gi|225457405	gi|225457405|ref|XP_002284906.1| PREDICTED: hypothetical protein [Vitis vinifera]	9.14	51.2671	C	3	gi|75216452	RecName: Full=Geranylgeranyl diphosphate reductase, chloroplastic; AltName: Full=Geranylgeranyl reductase; Flags: Precursor gi|3821254|emb|CAA07683.1| geranylgeranyl reductase [Nicotiana tabacum]	2086	0	0.869379	0.912206	0.20318	0.21098	0.20708	0.00551543
24	1164.504811	783.8291677	5.63033	46.7039	MASCOT	86.5	8	26.49			gi|147802302	gi|147802302|emb|CAN70407.1| hypothetical protein VITISV_021989 [Vitis vinifera]	6.05	47.7078	C	4	gi|11133370	RecName: Full=Malate dehydrogenase [NADP], chloroplastic; AltName: Full=NADP-MDH; Flags: Precursor gi|2827076|gb|AAB99753.1| malate dehydrogenase precursor [Medicago sativa]	1950	0	0.845103	0.904328	0.178	0.18405	0.181025	0.004278
25	1228.111936	803.71909	5.82076	46.035	MASCOT				146.31	6.23	gi|1346698	gi|1346698|sp|P29409.2|PGKH_SPIOL RecName: Full=Phosphoglycerate kinase, chloroplastic; Flags: Precursor alpha; Flags: Precursor subunit alpha, chloroplastic; AltName: Full=60 kDa chaperonin subunit alpha; AltName: Full=CPN-60	5.83	45.5726	C	1	gi|1346698	RecName: Full=Phosphoglycerate kinase, chloroplastic; Flags: Precursor gi|21272|emb|CAA48479.1| phosphoglycerate kinase [Spinacia oleracea]	2221	0	1	1	0.16761	0.17317	0.17039	0.00393151
25	1228.111936	803.71909	5.82076	46.035	MASCOT	170	14	45.67			gi|157354569	gi|157354569|emb|CAO47880.1| unnamed protein product [Vitis vinifera]	5.39	42.6435	UC	3	gi|255544584	phosphoglycerate kinase, putative [Ricinus communis] gi|223547261|gb|EEF48756.1| phosphoglycerate kinase, putative [Ricinus communis]	1952	0	0.933333	0.967901
26	1262.02092	858.1912727	5.92217	44.2415	MASCOT	135	10	34.98			gi|147807405	gi|147807405|emb|CAN61951.1| hypothetical protein VITISV_003886 [Vitis vinifera]	5.37	40.7984	UC	3	gi|729508	RecName: Full=Naringenin,2-oxoglutarate 3-dioxygenase; AltName: Full=FHT; AltName: Full=Flavanone-3-hydroxylase; Short=F3H gi|499020|emb|CAA53579.1| flavanone 3-hydroxylase [Vitis vinifera]	1866	0	0.961538	0.96978	0.08712	0.09034	0.08873	0.00227688
27	2152.735332	880.5831987	8.55857	43.5206	MASCOT	256	26	63.23	128.05	6.12	gi|225444472	gi|225444472|ref|XP_002272701.1| PREDICTED: hypothetical protein [Vitis vinifera]	8.73	44.3059	M	2	gi|307136227	aminomethyltransferase [Cucumis melo subsp. melo]	1999	0	0.906173	0.967901	0.74068	0.69717	0.718925	0.0307662
28	2116.000868	868.9452166	8.45088	43.8941	MASCOT	237	23	62.74	105.61	6.12	gi|225444472	gi|225444472|ref|XP_002272701.1| PREDICTED: hypothetical protein [Vitis vinifera]	8.73	44.3059	M	2	gi|307136227	aminomethyltransferase [Cucumis melo subsp. melo]	1999	0	0.906173	0.967901	0.13921	0.14381	0.14151	0.00325269
29	2518.357408	882.3763777	9.62548	43.4632	MASCOT				225.23	34.00	gi|159138337	gi|159138337|gb|ABW89171.1| glycolate oxidase [Helianthus annuus]	6.83	10.5891	NC	1	gi|159138337	glycolate oxidase [Helianthus annuus]	508	2.63629e-50	1	1	0.54519	0.52635	0.53577	0.0133219
29	2518.357408	882.3763777	9.62548	43.4632	MASCOT	335	42	81.45	174.58	7.52	gi|225443896	gi|225443896|ref|XP_002278104.1| PREDICTED: hypothetical protein [Vitis vinifera]	9.33	40.8914	UC	4	gi|323650489	glycolate oxidase [Mangifera indica]	1766	0	0.929348	0.964674
30	1483.598054	868.0533132	6.58294	43.9228	MASCOT				47.47	4.49	gi|147798954	gi|147798954|emb|CAN68162.1| hypothetical protein VITISV_015673 [Vitis vinifera]	5.69	39.2662	NC	2	gi|1707959	RecName: Full=Glutamine synthetase cytosolic isozyme 2; AltName: Full=Glutamate--ammonia ligase gi|1134898|emb|CAA63982.1| glutamine synthetase [Vitis vinifera]	1880	0	0.988764	0.994382	0.0678	0.09023	0.079015	0.0158604
31	2655.034218	876.9060084	10.022	43.6383	MASCOT	271	33	73.38	117.76	7.52	gi|225443896	gi|225443896|ref|XP_002278104.1| PREDICTED: hypothetical protein [Vitis vinifera]	9.33	40.8914	UC	4	gi|323650489	glycolate oxidase [Mangifera indica]	1766	0	0.929348	0.964674	0.16932	0.16008	0.1647	0.00653367
32	1530.869408	884.2970783	6.72349	43.4019	MASCOT	108	11	29.28			gi|213424031	gi|213424031|pdb|2RH8|A Chain A, Structure Of Apo Anthocyanidin Reductase From Vitis Vinifera	5.93	36.7634	S	1	gi|213424031	Chain A, Structure Of Apo Anthocyanidin Reductase From Vitis Vinifera gi|257097258|pdb|3HFS|A Chain A, Structure Of Apo Anthocyanidin Reductase From Vitis Vinifera gi|257097259|pdb|3HFS|B Chain B, Structure Of Apo Anthocyanidin Reductase From Vitis Vinifera gi|59857604|dbj|BAD89742.1| anthocyanidin reductase [Vitis vinifera]	1801	0	1	1	0.07656	0.07981	0.078185	0.0022981
33	2449.105921	900.8426396	9.42408	42.8765	MASCOT	253	35	78.43			gi|147789493	gi|147789493|emb|CAN67413.1| hypothetical protein VITISV_005886 [Vitis vinifera]	9.14	40.9254	UC	3	gi|189418957	glycolate oxidase [Mikania micrantha]	1785	0	0.908356	0.962264	0.32839	0.31615	0.32227	0.00865499
33	2449.105921	900.8426396	9.42408	42.8765	MASCOT				258.83	15.09	gi|225462096	gi|225462096|ref|XP_002277249.1| PREDICTED: hypothetical protein [Vitis vinifera]	9.14	40.8554	UC	3	gi|189418957	glycolate oxidase [Mikania micrantha]	1787	0	0.911051	0.96496
34	1608.178438	896.1687606	6.95302	43.0244	MASCOT	115	10	36.33			gi|157347533	gi|157347533|emb|CAO18170.1| unnamed protein product [Vitis vinifera]	6.38	40.1779	M	3	gi|255556974	isocitrate dehydrogenase, putative [Ricinus communis] gi|223541383|gb|EEF42934.1| isocitrate dehydrogenase, putative [Ricinus communis]	1742	0	0.89071	0.945355	0.05376	0.06008	0.05692	0.00446891
35	1410.045602	907.5174807	6.36396	42.6661	MASCOT	150	13	47.86	159.6	9.18	gi|157353776	gi|157353776|emb|CAO46308.1| unnamed protein product [Vitis vinifera]	6.23	32.3033	S	1	gi|225434133	PREDICTED: O-acetylserine(thiol)-lyase [Vitis vinifera] gi|296084309|emb|CBI24697.3| unnamed protein product [Vitis vinifera]	1601	4.55678e-177	1	1	0.09147	0.10364	0.097555	0.00860549
36	2202.484605	936.050782	8.70426	41.7759	MASCOT	179	24	70.97	350.64	11.98	gi|157327869	gi|157327869|emb|CAO16575.1| unnamed protein product [Vitis vinifera]	6.62	34.6407	M	3	gi|255540341	glyceraldehyde 3-phosphate dehydrogenase, putative [Ricinus communis] gi|223550350|gb|EEF51837.1| glyceraldehyde 3-phosphate dehydrogenase, putative [Ricinus communis]	1585	3.23847e-175	0.926518	0.984026	0.71414	0.68437	0.699255	0.0210506
37	2150.469798	928.8679012	8.55193	41.9985	MASCOT	217	16	70.30	173.59	10.08	gi|147865431	gi|147865431|emb|CAN83666.1| hypothetical protein VITISV_008795 [Vitis vinifera]	7.59	38.3236	UC	3	gi|40457267	fructose-bisphosphate aldolase [Glycine max]	1695	0	0.904762	0.927171	0.32658	0.3496	0.33809	0.0162776
38	1347.839496	940.4503739	6.17848	41.64	MASCOT	105	10	43.82			gi|157328342	gi|157328342|emb|CAO17941.1| unnamed protein product [Vitis vinifera]	6.25	37.3511	C	4	gi|307136215	ATP synthase [Cucumis melo subsp. melo]	1521	8.54209e-168	0.819892	0.86828	0.45834	0.4401	0.44922	0.0128976
38	1347.839496	940.4503739	6.17848	41.64	MASCOT				366.27	19.08	gi|225444525	gi|225444525|ref|XP_002275015.1| PREDICTED: hypothetical protein isoform 1 [Vitis vinifera]	5.95	41.0182	C	4	gi|255554879	ATP synthase gamma chain 2, chloroplast, putative [Ricinus communis] gi|223542322|gb|EEF43864.1| ATP synthase gamma chain 2, chloroplast, putative [Ricinus communis]	1725	0	0.873351	0.931398
39	1206.307932	929.0174976	5.75552	41.9939	MASCOT	155	11	47.38	94.64	7.38	gi|225451235	gi|225451235|ref|XP_002275990.1| PREDICTED: hypothetical protein isoform 2 [Vitis vinifera]	5.39	34.3699	UC	2	gi|255542380	cysteine synthase, putative [Ricinus communis] gi|223548214|gb|EEF49705.1| cysteine synthase, putative [Ricinus communis]	1448	2.33028e-159	0.916923	0.972308	0.13666	0.13158	0.13412	0.0035921
40	1531.071261	933.9640297	6.72409	41.8405	MASCOT	316	24	64.63	158.31	7.24	gi|147782894	gi|147782894|emb|CAN76809.1| hypothetical protein VITISV_044041 [Vitis vinifera]	5.67	39.0357	NC	4	gi|255554717	coproporphyrinogen III oxidase, putative [Ricinus communis] gi|223542241|gb|EEF43783.1| coproporphyrinogen III oxidase, putative [Ricinus communis]	1632	1.28081e-180	0.889535	0.924419	0.12867	0.15305	0.14086	0.0172393
41	2079.062003	935.8916941	8.34251	41.7808	MASCOT	260	25	70.89	163.2	7.67	gi|225450527	gi|225450527|ref|XP_002281395.1| PREDICTED: hypothetical protein [Vitis vinifera]	8.74	42.3305	C	5	gi|255542956	NAD dependent epimerase/dehydratase, putative [Ricinus communis] gi|223548502|gb|EEF49993.1| NAD dependent epimerase/dehydratase, putative [Ricinus communis]	1709	0	0.868074	0.92876	0.14893	0.14725	0.14809	0.00118794
42	2112.368989	944.0320855	8.44023	41.5296	MASCOT	281	29	80.95	159.38	7.67	gi|225450527	gi|225450527|ref|XP_002281395.1| PREDICTED: hypothetical protein [Vitis vinifera]	8.74	42.3305	C	5	gi|255542956	NAD dependent epimerase/dehydratase, putative [Ricinus communis] gi|223548502|gb|EEF49993.1| NAD dependent epimerase/dehydratase, putative [Ricinus communis]	1709	0	0.868074	0.92876	0.30962	0.29302	0.30132	0.011738
43	1556.503519	980.1453351	6.79964	40.4306	MASCOT				282.19	9.81	gi|225425523	gi|225425523|ref|XP_002262976.1| PREDICTED: hypothetical protein [Vitis vinifera]	8.61	40.072	C	3	gi|307135978	alcohol dehydrogenase [Cucumis melo subsp. melo]	1574	5.80926e-174	0.815104	0.885417	0.82615	0.78462	0.805385	0.0293661
43	1556.503519	980.1453351	6.79964	40.4306	MASCOT	204	17	47.97	126.72	12.87	gi|225431201	gi|225431201|ref|XP_002271661.1| PREDICTED: hypothetical protein [Vitis vinifera]	7.55	42.804	C	3	gi|255581400	fructose-bisphosphate aldolase, putative [Ricinus communis] gi|223528861|gb|EEF30862.1| fructose-bisphosphate aldolase, putative [Ricinus communis]	1982	0	0.929293	0.969697
44	1465.608641	960.8439138	6.52942	41.0149	MASCOT	110	8	40.60	119.37	4.02	gi|157345689	gi|157345689|emb|CAO14987.1| unnamed protein product [Vitis vinifera]	5.25	31.6564	UC	5	gi|255547385	malate dehydrogenase, putative [Ricinus communis] gi|223546354|gb|EEF47856.1| malate dehydrogenase, putative [Ricinus communis]	1447	3.50726e-159	0.919463	0.949664	0.11894	0.12645	0.122695	0.00531037
45	2209.640211	953.0142756	8.7252	41.254	MASCOT	202	18	58.10	194.01	9.49	gi|225440976	gi|225440976|ref|XP_002283381.1| PREDICTED: hypothetical protein [Vitis vinifera]	8.03	38.6303	UC	5	gi|82941449	fructose-bisphosphate aldolase [Codonopsis lanceolata]	1678	0	0.871508	0.938547	0.13383	0.12317	0.1285	0.00753776
46	1400.350332	987.0724485	6.33507	40.2227	MASCOT	83.9	7	25.69			gi|157337653	gi|157337653|emb|CAO21999.1| unnamed protein product [Vitis vinifera]	8.82	41.7495	C	5	gi|82569446	enoyl-ACP reductase [Malus x domestica]	1649	0	0.811705	0.875318	0.09617	0.0918	0.093985	0.00309006
47	1136.466462	1041.087504	5.5463	38.6323	MASCOT	87.2	9	65.56	140.54	16.55	gi|157341048	gi|157341048|emb|CAO47853.1| unnamed protein product [Vitis vinifera]	6.52	17.2303	S	3	gi|86156016	cyclase [Vitis pseudoreticulata]	599	7.09286e-61	0.982456	1	0.39801	0.38066	0.389335	0.0122683
47	1136.466462	1041.087504	5.5463	38.6323	MASCOT	78.3	14	35.25			gi|225435790	gi|225435790|ref|XP_002285744.1| PREDICTED: hypothetical protein [Vitis vinifera]	6	36.8978	C	3	gi|255564826	protein binding protein, putative [Ricinus communis] gi|223537357|gb|EEF38986.1| protein binding protein, putative [Ricinus communis]	1252	1.458e-136	0.772189	0.863905
48	1620.359577	1014.149907	6.98915	39.4185	MASCOT	220	16	56.23	225.11	9.90	gi|225442603	gi|225442603|ref|XP_002284500.1| PREDICTED: hypothetical protein [Vitis vinifera]	5.94	34.3037	NC	2	gi|255549954	glycerate dehydrogenase, putative [Ricinus communis] gi|223544933|gb|EEF46448.1| glycerate dehydrogenase, putative [Ricinus communis]	1318	3.35053e-144	0.77707	0.888535	0.06652	0.07034	0.06843	0.00270115
49	2405.371363	1046.558715	9.29673	38.4743	MASCOT	137	14	40.65	65.79	6.81	gi|157338196	gi|157338196|emb|CAO39240.1| unnamed protein product [Vitis vinifera]	9.44	42.8149	C	3	gi|255587362	short-chain dehydrogenase, putative [Ricinus communis] gi|223525646|gb|EEF28135.1| short-chain dehydrogenase, putative [Ricinus communis]	1791	0	0.865823	0.944304	0.24082	0.24063	0.240725	0.00013435
50	1525.115684	1043.022538	6.70639	38.5764	MASCOT	30.8	3	9.80	29.15	3.26	gi|225428436	gi|225428436|ref|XP_002283953.1| PREDICTED: hypothetical protein [Vitis vinifera]	6.11	33.8837	UC	2	gi|76559894	TPA: isoflavone reductase-like protein 5 [Vitis vinifera]	1588	1.46586e-175	0.993464	1	0.03231	0.0328	0.032555	0.000346482
51	2274.813021	1065.97898	8.91579	37.9181	MASCOT	122	16	39.60	238.4	7.30	gi|225429074	gi|225429074|ref|XP_002270921.1| PREDICTED: hypothetical protein [Vitis vinifera]	8.78	37.6518	M	2	gi|255562058	malate dehydrogenase, putative [Ricinus communis] gi|223538636|gb|EEF40237.1| malate dehydrogenase, putative [Ricinus communis]	1719	0	0.910112	0.960674	0.26715	0.26917	0.26816	0.00142836
52	2131.488578	1092.771086	8.49629	37.1625	MASCOT	217	23	72.47	219.56	8.86	gi|225456096	gi|225456096|ref|XP_002281279.1| PREDICTED: hypothetical protein [Vitis vinifera]	7.62	36.0428	UC	3	gi|258406674	RackK1 [Phaseolus vulgaris]	1576	3.67131e-174	0.920489	0.95107	0.39245	0.38576	0.389105	0.00473054
53	1762.762896	1074.716234	7.4108	37.6702	MASCOT	113	7	29.08	89.7	9.80	gi|76559894	gi|76559894|tpe|CAI56334.1| TPA: isoflavone reductase-like protein 5 [Vitis vinifera]	5.76	33.8856	UC	1	gi|76559894	TPA: isoflavone reductase-like protein 5 [Vitis vinifera]	1595	2.1332e-176	1	1	0.03814	0.03833	0.038235	0.00013435
54	2089.72374	1104.212744	8.3738	36.844	MASCOT	92.2	11	42.74	146.19	12.15	gi|157335145	gi|157335145|emb|CAO60975.1| unnamed protein product [Vitis vinifera]	6.06	29.0705	UC	3	gi|255538962	ferredoxin--NADP reductase, putative [Ricinus communis] gi|223551247|gb|EEF52733.1| ferredoxin--NADP reductase, putative [Ricinus communis]	1293	2.63273e-141	0.921569	0.976471	0.16795	0.16974	0.168845	0.00126572
55	920.5322869	1104.995134	4.89742	36.8223	MASCOT	80	24	19.15			gi|145339009	gi|145339009|ref|NP_189410.2| RCK (ROCK-N-ROLLERS); ATP binding / ATP-dependent helicase/ DNA helicase [Arabidopsis thaliana]	8.14	128.29	UC	1	gi|145339009	RCK (ROCK-N-ROLLERS); ATP binding / ATP-dependent helicase/ DNA helicase [Arabidopsis thaliana] gi|60172796|gb|AAX14498.1| meiotic recombination protein MER3 [Arabidopsis thaliana] gi|62001777|gb|AAX58606.1| ROCK-N-ROLLERS [Arabidopsis thaliana]	6113	0	1	1	0.19112	0.20283	0.196975	0.00828022
56	2428.96965	1103.92723	9.36546	36.8519	MASCOT				88.73	6.06	gi|15229443	gi|15229443|ref|NP_191908.1| ribosomal protein L1 family protein [Arabidopsis thaliana]	9.3	37.6324	C	1	gi|15229443	ribosomal protein L1 family protein [Arabidopsis thaliana] gi|75311693|sp|Q9LY66.1|RK1_ARATH RecName: Full=50S ribosomal protein L1, chloroplastic; AltName: Full=CL1; Flags: Precursor gi|7573332|emb|CAB87802.1| chloroplast ribosomal L1-like protein [Arabidopsis thaliana] gi|15450737|gb|AAK96640.1| AT3g63490/MAA21_120 [Arabidopsis thaliana] gi|16649119|gb|AAL24411.1| chloroplast ribosomal L1-like …	1832	0	1	1	0.18434	0.18586	0.1851	0.0010748
56	2428.96965	1103.92723	9.36546	36.8519	MASCOT	163	17	36.59			gi|225450011	gi|225450011|ref|XP_002274498.1| PREDICTED: hypothetical protein [Vitis vinifera]	9.29	37.6393	C	3	gi|255553460	50S ribosomal protein L1p, putative [Ricinus communis] gi|223543043|gb|EEF44578.1| 50S ribosomal protein L1p, putative [Ricinus communis]	1331	8.04165e-146	0.734247	0.791781
57	2341.8663	1100.256429	9.11158	36.9538	MASCOT	102	11	40.06	118.56	6.21	gi|225457219	gi|225457219|ref|XP_002284053.1| PREDICTED: hypothetical protein [Vitis vinifera]	9.27	35.2196	M	2	gi|255581367	ATP synthase f1, gamma subunit, putative [Ricinus communis] gi|223528879|gb|EEF30879.1| ATP synthase f1, gamma subunit, putative [Ricinus communis]	1528	1.29605e-168	0.889571	0.953988	0.07257	0.082	0.077285	0.00666802
58	1062.878004	1155.774959	5.32552	35.4395	MASCOT	228	20	63.78	241.46	6.73	gi|147791852	gi|147791852|emb|CAN61828.1| hypothetical protein VITISV_027630 [Vitis vinifera]	5.87	33.2335	C	7	gi|11134054	RecName: Full=Oxygen-evolving enhancer protein 1, chloroplastic; Short=OEE1; AltName: Full=33 kDa subunit of oxygen evolving system of photosystem II; AltName: Full=33 kDa thylakoid membrane protein; AltName: Full=OEC 33 kDa subunit; Flags: Precursor gi|505482|emb|CAA45701.1| 33 kDa polypeptide of water-oxidizing complex of photosystem II [Nicotiana tabacum]	1411	5.02676e-155	0.825301	0.870482	1.3645	1.29739	1.33095	0.0474539
59	1101.747327	1162.41083	5.44218	35.2624	MASCOT	200	17	53.84	248.25	6.73	gi|147791852	gi|147791852|emb|CAN61828.1| hypothetical protein VITISV_027630 [Vitis vinifera]	5.87	33.2335	C	7	gi|11134054	RecName: Full=Oxygen-evolving enhancer protein 1, chloroplastic; Short=OEE1; AltName: Full=33 kDa subunit of oxygen evolving system of photosystem II; AltName: Full=33 kDa thylakoid membrane protein; AltName: Full=OEC 33 kDa subunit; Flags: Precursor gi|505482|emb|CAA45701.1| 33 kDa polypeptide of water-oxidizing complex of photosystem II [Nicotiana tabacum]	1411	5.02676e-155	0.825301	0.870482	0.91688	0.89357	0.905225	0.0164827
60	2111.545663	1136.094868	8.43782	35.9696	MASCOT	132	18	42.26	114.56	8.83	gi|225431122	gi|225431122|ref|XP_002265774.1| PREDICTED: hypothetical protein isoform 1 [Vitis vinifera]	8.91	40.5338	C	5	gi|6899972	chloroplast ferredoxin-NADP+ oxidoreductase precursor [Capsicum annuum]	1693	0	0.878453	0.950276	0.20879	0.19858	0.203685	0.00721956
61	2137.695366	1134.900057	8.51449	36.002	MASCOT	159	20	50.82	55.92	3.59	gi|225431122	gi|225431122|ref|XP_002265774.1| PREDICTED: hypothetical protein isoform 1 [Vitis vinifera]	8.91	40.5338	C	5	gi|6899972	chloroplast ferredoxin-NADP+ oxidoreductase precursor [Capsicum annuum]	1693	0	0.878453	0.950276	0.30166	0.30108	0.30137	0.000410122
62	1344.243372	1158.069207	6.16775	35.3781	MASCOT				90.44	6.47	gi|225447992	gi|225447992|ref|XP_002270228.1| PREDICTED: hypothetical protein [Vitis vinifera]	5.54	32.1899	TM	4	gi|255576788	3-hydroxyisobutyrate dehydrogenase, putative [Ricinus communis] gi|223531270|gb|EEF33113.1| 3-hydroxyisobutyrate dehydrogenase, putative [Ricinus communis]	1115	9.33457e-121	0.691558	0.821429	0.10655	0.11332	0.109935	0.00478711
63	1409.744812	1166.802238	6.36307	35.1457	MASCOT	194	18	43.95	109.62	10.06	gi|225459760	gi|225459760|ref|XP_002285902.1| PREDICTED: hypothetical protein [Vitis vinifera]	6.38	33.4543	C	4	gi|2582822	CDSP32 protein (Chloroplast Drought-induced Stress Protein of 32kDa) [Solanum tuberosum]	1098	9.26238e-119	0.705686	0.809365	0.14586	0.13985	0.142855	0.00424971
64	1811.065869	1168.714549	7.55351	35.0949	MASCOT	70.3	7	32.17			gi|157355196	gi|157355196|emb|CAO48572.1| unnamed protein product [Vitis vinifera]	6.12	26.1128	UC	3	gi|255566888	Plastid-specific 30S ribosomal protein 1, chloroplast precursor, putative [Ricinus communis] gi|223536311|gb|EEF37962.1| Plastid-specific 30S ribosomal protein 1, chloroplast precursor, putative [Ricinus communis]	982	2.94051e-105	0.806867	0.896996	0.06936	0.07508	0.07222	0.00404465
65	2416.473961	1175.074243	9.32907	34.9268	MASCOT	125	20	35.58	30.5	5.58	gi|225443646	gi|225443646|ref|XP_002274092.1| PREDICTED: hypothetical protein [Vitis vinifera]	9.67	37.2151	TM	4	gi|255536781	30S ribosomal protein S5, putative [Ricinus communis] gi|223549356|gb|EEF50844.1| 30S ribosomal protein S5, putative [Ricinus communis]	1104	1.88194e-119	0.750842	0.838384	0.15852	0.16201	0.160265	0.0024678
66	1318.439233	1176.639349	6.09073	34.8855	MASCOT	105	8	34.96	197.89	10.48	gi|225456674	gi|225456674|ref|XP_002272188.1| PREDICTED: hypothetical protein isoform 1 [Vitis vinifera]	5.51	31.554	NC	4	gi|151347473	hypersensitive-induced response protein [Carica papaya]	1444	7.18788e-159	0.947552	0.979021	0.11299	0.12204	0.117515	0.00639932
67	1042.918946	1218.267096	5.26557	33.805	MASCOT	241	19	58.30	321.99	11.78	gi|225458424	gi|225458424|ref|XP_002283699.1| PREDICTED: hypothetical protein [Vitis vinifera]	7.54	35.1198	M	5	gi|119952178	oxygen evolving enhancer protein 1 precursor [Bruguiera gymnorhiza]	1502	1.42186e-165	0.845921	0.92145	0.5503	0.5219	0.5361	0.0200818
68	1082.071676	1223.230387	5.38314	33.6784	MASCOT	186	17	53.77	320.98	11.78	gi|225458424	gi|225458424|ref|XP_002283699.1| PREDICTED: hypothetical protein [Vitis vinifera]	7.54	35.1198	M	5	gi|119952178	oxygen evolving enhancer protein 1 precursor [Bruguiera gymnorhiza]	1502	1.42186e-165	0.845921	0.92145	0.37366	0.37138	0.37252	0.0016122
69	2380.804616	1213.704218	9.22513	33.9218	MASCOT	84.7	8	37.68	76.05	8.33	gi|225452700	gi|225452700|ref|XP_002282471.1| PREDICTED: hypothetical protein [Vitis vinifera]	8.83	29.3762	UC	2	gi|161788876	voltage-dependent anion channel [Nicotiana tabacum]	1217	1.42361e-132	0.800725	0.938406	0.1126	0.11743	0.115015	0.00341533
70	897.215492	1223.657351	4.82716	33.6675	MASCOT	156	11	32.63			gi|225440003	gi|225440003|ref|XP_002281642.1| PREDICTED: hypothetical protein [Vitis vinifera]	5.21	31.511	C	3	gi|255556984	ribonucleoprotein, chloroplast, putative [Ricinus communis] gi|223541388|gb|EEF42939.1| ribonucleoprotein, chloroplast, putative [Ricinus communis]	869	3.51687e-92	0.637874	0.744186	0.07283	0.07538	0.074105	0.00180312
71	1714.937958	1245.130784	7.26934	33.1252	MASCOT	172	18	54.01	279.72	10.80	gi|157345467	gi|157345467|emb|CAO14765.1| unnamed protein product [Vitis vinifera]	7.56	35.2394	C	3	gi|112292669	chloroplast carbonic anhydrase [Pachysandra terminalis]	1283	3.41087e-140	0.757669	0.849693	0.18831	0.19021	0.18926	0.0013435
72	2121.677534	1247.419185	8.46753	33.0679	MASCOT	135	11	49.63	123.34	8.33	gi|225424908	gi|225424908|ref|XP_002276636.1| PREDICTED: hypothetical protein [Vitis vinifera]	7.01	29.4261	UC	2	gi|224102711	porin/voltage-dependent anion-selective channel protein [Populus trichocarpa] gi|118481103|gb|ABK92505.1| unknown [Populus trichocarpa] gi|222852606|gb|EEE90153.1| porin/voltage-dependent anion-selective channel protein [Populus trichocarpa]	1268	2.05151e-138	0.851449	0.949275	0.15821	0.17391	0.16606	0.0111016
73	1856.158846	1254.669024	7.6866	32.8871	MASCOT	134	12	39.81	201.71	10.80	gi|157345467	gi|157345467|emb|CAO14765.1| unnamed protein product [Vitis vinifera]	7.56	35.2394	C	3	gi|112292669	chloroplast carbonic anhydrase [Pachysandra terminalis]	1283	3.41087e-140	0.757669	0.849693	0.15437	0.15672	0.155545	0.0016617
74	892.0746492	1243.609489	4.81167	33.1633	MASCOT	101	8	24.65	65.87	4.51	gi|225440003	gi|225440003|ref|XP_002281642.1| PREDICTED: hypothetical protein [Vitis vinifera]	5.21	31.511	C	3	gi|255556984	ribonucleoprotein, chloroplast, putative [Ricinus communis] gi|223541388|gb|EEF42939.1| ribonucleoprotein, chloroplast, putative [Ricinus communis]	869	3.51687e-92	0.637874	0.744186	0.07154	0.07393	0.072735	0.00168999
75	902.0100407	1313.113178	4.84161	31.4662	MASCOT	105	11	39.77	59.5	8.33	gi|147857734	gi|147857734|emb|CAN78667.1| hypothetical protein VITISV_031287 [Vitis vinifera]	4.99	27.9511	C	4	gi|226358409	chloroplast chlorophyll A-B binding protein [Gossypium hirsutum]	1289	7.10591e-141	0.924242	0.954545	0.20167	0.20816	0.204915	0.00458912
76	935.4241893	1321.110156	4.94227	31.2768	MASCOT	70.3	7	19.31	34.83	3.78	gi|147857734	gi|147857734|emb|CAN78667.1| hypothetical protein VITISV_031287 [Vitis vinifera]	4.99	27.9511	C	4	gi|226358409	chloroplast chlorophyll A-B binding protein [Gossypium hirsutum]	1289	7.10591e-141	0.924242	0.954545	0.28458	0.29437	0.289475	0.00692258
77	981.6893813	1313.861108	5.08151	31.4484	MASCOT	101	9	28.74	75.98	9.05	gi|157344623	gi|157344623|emb|CAO70006.1| unnamed protein product [Vitis vinifera]	5.16	26.9728	C	2	gi|102139977	chlorophyll A-B binding protein (CAB), putative [Musa balbisiana]	1207	2.27216e-131	0.887218	0.928571	0.3991	0.38074	0.38992	0.0129825
77	981.6893813	1313.861108	5.08151	31.4484	MASCOT	61.4	7	26.59	89.36	9.36	gi|225461832	gi|225461832|ref|XP_002285646.1| PREDICTED: hypothetical protein [Vitis vinifera]	5.3	28.2753	C	2	gi|94404555	putative chloroplast chlorophyll a/b-binding protein [Carya cathayensis]	1337	2.01289e-146	0.951311	0.977528
78	1054.272818	1327.687678	5.29968	31.1219	MASCOT	111	10	30.31			gi|157344623	gi|157344623|emb|CAO70006.1| unnamed protein product [Vitis vinifera]	5.16	26.9728	C	2	gi|102139977	chlorophyll A-B binding protein (CAB), putative [Musa balbisiana]	1207	2.27216e-131	0.887218	0.928571	0.23666	0.24913	0.242895	0.00881762
78	1054.272818	1327.687678	5.29968	31.1219	MASCOT				81.41	9.36	gi|225461832	gi|225461832|ref|XP_002285646.1| PREDICTED: hypothetical protein [Vitis vinifera]	5.3	28.2753	C	2	gi|94404555	putative chloroplast chlorophyll a/b-binding protein [Carya cathayensis]	1337	2.01289e-146	0.951311	0.977528
79	1126.501143	1334.102802	5.51643	30.9717	MASCOT	102	9	28.62	154.49	8.48	gi|225451299	gi|225451299|ref|XP_002278297.1| PREDICTED: hypothetical protein [Vitis vinifera]	6.66	30.2449	M	2	gi|255542320	ribose-5-phosphate isomerase, putative [Ricinus communis] gi|223548184|gb|EEF49675.1| ribose-5-phosphate isomerase, putative [Ricinus communis]	1132	1.02259e-122	0.817164	0.88806	0.22369	0.2279	0.225795	0.00297692
80	1532.898233	1344.829298	6.72952	30.7222	MASCOT	211	21	86.17	237.53	13.00	gi|157337427	gi|157337427|emb|CAO21773.1| unnamed protein product [Vitis vinifera]	5.86	27.153	UC	1	gi|225435177	PREDICTED: ascorbate peroxidase [Vitis vinifera] gi|297746187|emb|CBI16243.3| unnamed protein product [Vitis vinifera]	1298	5.91254e-142	1	1	0.28781	0.27938	0.283595	0.00596091
81	1242.284017	1343.544684	5.86316	30.752	MASCOT	195	16	51.71	168.59	8.41	gi|157340522	gi|157340522|emb|CAO47327.1| unnamed protein product [Vitis vinifera]	8.43	34.377	C	5	gi|255576721	triosephosphate isomerase, putative [Ricinus communis] gi|223531284|gb|EEF33126.1| triosephosphate isomerase, putative [Ricinus communis]	1292	2.90998e-141	0.812298	0.880259	0.14369	0.14503	0.14436	0.000947523
82	1386.844404	1356.467107	6.29481	30.454	MASCOT	182	15	46.72	179.01	8.41	gi|157340522	gi|157340522|emb|CAO47327.1| unnamed protein product [Vitis vinifera]	8.43	34.377	C	5	gi|255576721	triosephosphate isomerase, putative [Ricinus communis] gi|223531284|gb|EEF33126.1| triosephosphate isomerase, putative [Ricinus communis]	1292	2.90998e-141	0.812298	0.880259	0.20383	0.1989	0.201365	0.00348604
83	1576.865254	1363.055992	6.8601	30.3034	MASCOT	152	15	52.61	192.96	7.26	gi|157335848	gi|157335848|emb|CAO61678.1| unnamed protein product [Vitis vinifera]	6.65	37.4874	C	4	gi|11387206	RecName: Full=Thylakoid lumenal 29 kDa protein, chloroplastic; Short=TL29; AltName: Full=LeAPx09; AltName: Full=P29; Flags: Precursor gi|6634469|emb|CAB64343.1| putative ascorbate peroxidase (TL29) [Solanum lycopersicum]	1341	5.66273e-147	0.748555	0.846821	0.29114	0.28131	0.286225	0.00695086
84	1416.415375	1356.56035	6.38294	30.4519	MASCOT	128	10	46.64	114.39	16.20	gi|225440390	gi|225440390|ref|XP_002267965.1| PREDICTED: hypothetical protein [Vitis vinifera]	5.86	27.6415	NC	5	gi|226499246	NAD-dependent epimerase/dehydratase [Zea mays] gi|195623630|gb|ACG33645.1| NAD-dependent epimerase/dehydratase [Zea mays]	1122	1.60511e-121	0.823293	0.923695	0.13984	0.14624	0.14304	0.00452548
85	1623.637155	1360.379896	6.99887	30.3645	MASCOT	134	10	42.68	169.33	10.67	gi|225440390	gi|225440390|ref|XP_002267965.1| PREDICTED: hypothetical protein [Vitis vinifera]	5.86	27.6415	NC	5	gi|226499246	NAD-dependent epimerase/dehydratase [Zea mays] gi|195623630|gb|ACG33645.1| NAD-dependent epimerase/dehydratase [Zea mays]	1122	1.60511e-121	0.823293	0.923695	0.14262	0.17723	0.159925	0.024473
86	1698.798681	1380.670099	7.22157	29.9046	MASCOT	124	12	37.34	267.29	10.80	gi|157345467	gi|157345467|emb|CAO14765.1| unnamed protein product [Vitis vinifera]	7.56	35.2394	C	3	gi|112292669	chloroplast carbonic anhydrase [Pachysandra terminalis]	1283	3.41087e-140	0.757669	0.849693	0.22751	0.23605	0.23178	0.00603869
87	1849.276831	1388.948797	7.6663	29.7192	MASCOT	81.8	12	38.88	259.72	10.80	gi|157345467	gi|157345467|emb|CAO14765.1| unnamed protein product [Vitis vinifera]	7.56	35.2394	C	3	gi|112292669	chloroplast carbonic anhydrase [Pachysandra terminalis]	1283	3.41087e-140	0.757669	0.849693	0.30464	0.30272	0.30368	0.00135765
88	1821.607726	1388.251178	7.58464	29.7347	MASCOT	106	11	45.06	293.76	10.80	gi|157345467	gi|157345467|emb|CAO14765.1| unnamed protein product [Vitis vinifera]	7.56	35.2394	C	3	gi|112292669	chloroplast carbonic anhydrase [Pachysandra terminalis]	1283	3.41087e-140	0.757669	0.849693	0.27842	0.27189	0.275155	0.00461741
89	1067.889481	1379.555062	5.34056	29.9296	MASCOT	107	9	36.89	110.18	6.89	gi|225459918	gi|225459918|ref|XP_002264295.1| PREDICTED: hypothetical protein [Vitis vinifera]	5.34	30.8243	C	2	gi|255557841	chlorophyll A/B binding protein, putative [Ricinus communis] gi|223540996|gb|EEF42554.1| chlorophyll A/B binding protein, putative [Ricinus communis]	1297	8.89882e-142	0.873288	0.931507	0.06042	0.07254	0.06648	0.00857013
90	1946.411439	1400.248993	7.95257	29.4682	MASCOT	113	11	52.75	305.21	22.44	gi|147784332	gi|147784332|emb|CAN70587.1| hypothetical protein VITISV_041523 [Vitis vinifera]	6.35	27.1985	NC	3	gi|211906460	triosephosphate isomerase [Gossypium hirsutum]	1179	3.8791e-128	0.873518	0.932806	0.33374	0.31426	0.324	0.0137744
90	1946.411439	1400.248993	7.95257	29.4682	MASCOT	119	14	44.44	242.97	10.80	gi|157345467	gi|157345467|emb|CAO14765.1| unnamed protein product [Vitis vinifera]	7.56	35.2394	C	3	gi|112292669	chloroplast carbonic anhydrase [Pachysandra terminalis]	1283	3.41087e-140	0.757669	0.849693
91	1351.650591	1422.442735	6.18985	28.9824	MASCOT	66.6	6	50.69			gi|225460640	gi|225460640|ref|XP_002265590.1| PREDICTED: hypothetical protein [Vitis vinifera]	5.75	16.1385	UC	2	gi|86156026	abscisic stress ripening protein [Vitis pseudoreticulata]	474	1.90622e-46	0.966443	0.966443	0.40272	0.43011	0.416415	0.0193677
92	1888.799415	1427.975296	7.78285	28.8628	MASCOT	76.9	6	32.16	204.67	12.58	gi|157342410	gi|157342410|emb|CAO64523.1| unnamed protein product [Vitis vinifera]	6.31	30.6802	C	5	gi|20339362	ribulose-5-phosphate-3-epimerase [Pisum sativum]	1227	9.37738e-134	0.828571	0.9	0.16974	0.17335	0.171545	0.00255266
93	1483.16399	1431.106198	6.58165	28.7953	MASCOT	80.1	7	27.35	26.79	4.48	gi|147784301	gi|147784301|emb|CAN59741.1| hypothetical protein VITISV_041389 [Vitis vinifera]	5.75	25.3677	NC	3	gi|29839387	RecName: Full=Ferritin-3, chloroplastic; AltName: Full=SFerH-3; Flags: Precursor gi|15487307|dbj|BAB64536.1| ferritin [Glycine max]	892	7.02329e-95	0.862944	0.928934	0.30391	0.31744	0.310675	0.00956715
93	1483.16399	1431.106198	6.58165	28.7953	MASCOT	191	13	57.76	41.5	10.35	gi|225444649	gi|225444649|ref|XP_002276749.1| PREDICTED: hypothetical protein [Vitis vinifera]	8.96	26.3964	C	3	gi|255550363	groes chaperonin, putative [Ricinus communis] gi|223544718|gb|EEF46234.1| groes chaperonin, putative [Ricinus communis]	1086	2.43889e-117	0.832	0.94
94	2380.319155	1422.265895	9.22372	28.9862	MASCOT	95.8	11	41.25	27.93	9.41	gi|225459777	gi|225459777|ref|XP_002285906.1| PREDICTED: hypothetical protein [Vitis vinifera]	8.91	25.2009	UC	2	gi|255539098	glutathione-s-transferase theta, gst, putative [Ricinus communis] gi|223551315|gb|EEF52801.1| glutathione-s-transferase theta, gst, putative [Ricinus communis]	1003	1.06191e-107	0.834101	0.949309	0.10128	0.11326	0.10727	0.00847114
95	1371.42725	1473.047537	6.24884	27.9097	MASCOT	153	13	59.45	204.81	11.19	gi|225446775	gi|225446775|ref|XP_002283048.1| PREDICTED: hypothetical protein [Vitis vinifera]	8.33	27.7942	C	5	gi|255561128	Oxygen-evolving enhancer protein 2, chloroplast precursor, putative [Ricinus communis] gi|223539254|gb|EEF40847.1| Oxygen-evolving enhancer protein 2, chloroplast precursor, putative [Ricinus communis]	1097	1.3483e-118	0.784906	0.898113	1.9165	1.83736	1.87693	0.0559604
96	1760.515279	1452.629159	7.40415	28.3367	MASCOT	105	8	40.23	123.23	7.17	gi|225455948	gi|225455948|ref|XP_002277861.1| PREDICTED: hypothetical protein [Vitis vinifera]	9.37	26.3214	C	4	gi|255550363	groes chaperonin, putative [Ricinus communis] gi|223544718|gb|EEF46234.1| groes chaperonin, putative [Ricinus communis]	1016	2.88849e-109	0.78	0.896	0.17601	0.17963	0.17782	0.00255973
97	2498.990166	1451.425329	9.56919	28.3621	MASCOT	73.1	8	32.17			gi|157335348	gi|157335348|emb|CAO61178.1| unnamed protein product [Vitis vinifera]	9.56	22.711	UC	10	gi|2764574	pore protein of 24 kD (OEP24) [Pisum sativum]	590	8.10822e-60	0.610526	0.778947	0.09416	0.10404	0.0991	0.00698621
98	1849.922726	1475.314877	7.6682	27.8628	MASCOT				197.39	11.05	gi|225444754	gi|225444754|ref|XP_002279259.1| PREDICTED: germin-like protein 6 [Vitis vinifera]	6.38	21.5251	S	1	gi|225444754	PREDICTED: germin-like protein 6 [Vitis vinifera] gi|119067559|gb|ABL60875.1| germin-like protein 6 [Vitis vinifera]	1063	1.24181e-114	1	1	0.32101	0.32196	0.321485	0.000671751
99	2084.398234	1480.013692	8.35817	27.7659	MASCOT				116.98	11.05	gi|225444754	gi|225444754|ref|XP_002279259.1| PREDICTED: germin-like protein 6 [Vitis vinifera]	6.38	21.5251	S	1	gi|225444754	PREDICTED: germin-like protein 6 [Vitis vinifera] gi|119067559|gb|ABL60875.1| germin-like protein 6 [Vitis vinifera]	1063	1.24181e-114	1	1	0.30045	0.316	0.308225	0.0109955
100	932.787405	1475.019005	4.93433	27.8689	MASCOT	103	9	34.06	158.88	13.55	gi|157346136	gi|157346136|emb|CAO15833.1| unnamed protein product [Vitis vinifera]	6.84	30.1745	C	4	gi|224140038	2-cys peroxiredoxin [Populus trichocarpa] gi|118485938|gb|ABK94814.1| unknown [Populus trichocarpa] gi|222868024|gb|EEF05155.1| 2-cys peroxiredoxin [Populus trichocarpa]	1119	3.23513e-121	0.807273	0.883636	0.23201	0.24962	0.240815	0.0124522
101	2151.529364	1523.286952	8.55503	26.8929	MASCOT	227	19	60.00	108.37	11.11	gi|225455934	gi|225455934|ref|XP_002276967.1| PREDICTED: hypothetical protein isoform 1 [Vitis vinifera]	9.11	20.4286	C	2	gi|86156014	ribulose-1,5-bisphophate carboxylase/oxygenase small subunit [Vitis pseudoreticulata]	952	8.35133e-102	0.966667	0.977778	0.47791	0.52504	0.501475	0.0333259
102	1849.262406	1520.940308	7.66626	26.9393	MASCOT				189.03	11.05	gi|225444754	gi|225444754|ref|XP_002279259.1| PREDICTED: germin-like protein 6 [Vitis vinifera]	6.38	21.5251	S	1	gi|225444754	PREDICTED: germin-like protein 6 [Vitis vinifera] gi|119067559|gb|ABL60875.1| germin-like protein 6 [Vitis vinifera]	1063	1.24181e-114	1	1	0.54725	0.51804	0.532645	0.0206546
103	2082.866454	1522.518167	8.35367	26.9081	MASCOT				190.9	11.05	gi|225444754	gi|225444754|ref|XP_002279259.1| PREDICTED: germin-like protein 6 [Vitis vinifera]	6.38	21.5251	S	1	gi|225444754	PREDICTED: germin-like protein 6 [Vitis vinifera] gi|119067559|gb|ABL60875.1| germin-like protein 6 [Vitis vinifera]	1063	1.24181e-114	1	1	0.49759	0.47186	0.484725	0.0181939
104	1017.452463	1516.626092	5.18905	27.025	MASCOT	73.5	6	15.31			gi|147866290	gi|147866290|emb|CAN82036.1| hypothetical protein VITISV_033901 [Vitis vinifera]	8.59	24.0685	C	7	gi|297848060	thylakoid lumen 18.3 kDa protein [Arabidopsis lyrata subsp. lyrata] gi|297337753|gb|EFH68170.1| thylakoid lumen 18.3 kDa protein [Arabidopsis lyrata subsp. lyrata]	630	1.8963e-64	0.652968	0.794521	0.06507	0.07355	0.06931	0.00599627
105	1030.013648	1696.034166	5.2268	23.7629	MASCOT	95.1	7	49.67			gi|147776917	gi|147776917|emb|CAN76954.1| hypothetical protein VITISV_008439 [Vitis vinifera]	5.16	17.2457	UC	4	gi|211906510	major latex-like protein [Gossypium hirsutum]	507	2.91391e-50	0.653333	0.793333	0.25211	0.26793	0.26002	0.0111864
106	2428.924774	1768.835791	9.36533	22.6138	MASCOT	79.7	5	51.54			gi|118488395	gi|118488395|gb|ABK96014.1| unknown [Populus trichocarpa]	10	10.9577	NC	2	gi|417544	RecName: Full=Photosystem I reaction center subunit II, chloroplastic; AltName: Full=PS I subunit 5; AltName: Full=Photosystem I 20 kDa subunit; Short=PSI-D; Flags: Precursor gi|227772|prf||1710320A photosystem I 20kD protein	515	3.55892e-51	0.979381	0.989691	0.23658	0.25597	0.246275	0.0137108
107	1076.847579	1770.635244	5.36746	22.5867	MASCOT	98.7	6	23.45			gi|225445188	gi|225445188|ref|XP_002284177.1| PREDICTED: hypothetical protein [Vitis vinifera]	5.15	17.2628	NC	3	gi|211906454	peroxiredoxin [Gossypium hirsutum]	769	1.24369e-80	0.888889	0.962963	0.09507	0.10904	0.102055	0.00987828
108	2429.42996	1833.877265	9.3668	21.6724	MASCOT	89.5	8	39.34			gi|147783781	gi|147783781|emb|CAN61448.1| hypothetical protein VITISV_024141 [Vitis vinifera]	10	20.3917	C	2	gi|255551453	Photosystem I reaction center subunit II, chloroplast precursor, putative [Ricinus communis] gi|223543860|gb|EEF45386.1| Photosystem I reaction center subunit II, chloroplast precursor, putative [Ricinus communis]	800	3.64466e-84	0.789216	0.848039	1.56595	1.47422	1.52008	0.0648629
108	2429.42996	1833.877265	9.3668	21.6724	MASCOT	148	13	53.00	252.02	19.67	gi|147783781	gi|147783781|emb|CAN61448.1| hypothetical protein VITISV_024141 [Vitis vinifera]	10	20.3917	C	2	gi|255551453	Photosystem I reaction center subunit II, chloroplast precursor, putative [Ricinus communis] gi|223543860|gb|EEF45386.1| Photosystem I reaction center subunit II, chloroplast precursor, putative [Ricinus communis]	800	3.64466e-84	0.789216	0.848039
109	2482.267594	1821.269502	9.52056	21.8486	MASCOT	152	14	60.78	59.6	9.31	gi|225432620	gi|225432620|ref|XP_002281825.1| PREDICTED: hypothetical protein [Vitis vinifera]	9.74	22.4809	C	2	gi|255551453	Photosystem I reaction center subunit II, chloroplast precursor, putative [Ricinus communis] gi|223543860|gb|EEF45386.1| Photosystem I reaction center subunit II, chloroplast precursor, putative [Ricinus communis]	894	3.91639e-95	0.842105	0.875598	0.30117	0.33834	0.319755	0.0262832
110	1698.199802	1852.022854	7.2198	21.4241	MASCOT	134	9	41.13	180	15.82	gi|163914213	gi|163914213|dbj|BAF95875.1| pathogenesis-related protein 10 [Vitis hybrid cultivar]	5.96	17.1086	UC	1	gi|163914213	pathogenesis-related protein 10 [Vitis hybrid cultivar]	826	3.03082e-87	1	1	0.37541	0.37565	0.37553	0.000169706
111	2490.411686	2043.187275	9.54425	19.1888	MASCOT	227	19	64.48	89.89	14.01	gi|225444633	gi|225444633|ref|XP_002275936.1| PREDICTED: hypothetical protein [Vitis vinifera]	9.68	23.461	C	2	gi|224069224	peroxiredoxin [Populus trichocarpa] gi|222833498|gb|EEE71975.1| peroxiredoxin [Populus trichocarpa]	901	7.08008e-96	0.850467	0.915888	0.38098	0.37655	0.378765	0.00313248
112	1101.085804	2079.631607	5.4402	18.8415	MASCOT	133	10	72.22	103.36	10.49	gi|225428473	gi|225428473|ref|XP_002284230.1| PREDICTED: similar to Os03g0670700 [Vitis vinifera]	6.32	16.3293	UC	3	gi|311780287	putative glycine-rich RNA-binding protein 1 [Malus hupehensis]	418	6.95976e-40	0.906977	0.988372	0.18946	0.19295	0.191205	0.0024678
113	1353.898265	2094.547875	6.19656	18.7066	MASCOT	192	11	72.22	114.87	21.60	gi|225428473	gi|225428473|ref|XP_002284230.1| PREDICTED: similar to Os03g0670700 [Vitis vinifera]	6.32	16.3293	UC	3	gi|311780287	putative glycine-rich RNA-binding protein 1 [Malus hupehensis]	418	6.95976e-40	0.906977	0.988372	0.13955	0.15176	0.145655	0.00863377
114	2419.27163	2109.499079	9.33722	18.5757	MASCOT	184	19	56.70	296.91	15.15	gi|225469185	gi|225469185|ref|XP_002275624.1| PREDICTED: hypothetical protein [Vitis vinifera]	9.61	24.332	C	7	gi|255555067	Oxygen-evolving enhancer protein 3, chloroplast precursor, putative [Ricinus communis] gi|223542416|gb|EEF43958.1| Oxygen-evolving enhancer protein 3, chloroplast precursor, putative [Ricinus communis]	849	6.97504e-90	0.772532	0.88412	0.55913	0.53865	0.54889	0.0144815
115	1973.629721	2123.058921	8.03268	18.4606	MASCOT	158	10	41.21	160.88	8.10	gi|225453348	gi|225453348|ref|XP_002271321.1| PREDICTED: hypothetical protein isoform 1 [Vitis vinifera]	6.85	16.3097	UC	3	gi|284433792	nucleoside diphosphate kinase B [Jatropha curcas]	690	1.78509e-71	0.871622	0.952703	0.15937	0.16405	0.16171	0.00330926
116	1337.305346	299.9788454	6.14705	65.294	MASCOT	395	44	53.14	127.82	3.70	gi|147866973	gi|147866973|emb|CAN78847.1| hypothetical protein VITISV_010724 [Vitis vinifera]	6.09	99.0029	UC	3	gi|399212	RecName: Full=ATP-dependent Clp protease ATP-binding subunit clpA homolog CD4A, chloroplastic; Flags: Precursor gi|170433|gb|AAA34160.1| ATP-dependent protease (CD4A) [Solanum lycopersicum]	4091	0	0.877838	0.91027	0.0811	0.0769	0.079	0.00296985
117	1185.315787	353.1896635	5.69267	63.0318	MASCOT	63.4	5	24.21			gi|225463119	gi|225463119|ref|XP_002265135.1| PREDICTED: hypothetical protein [Vitis vinifera]	4.93	28.8376	NC	4	gi|255572343	f-actin capping protein beta subunit, putative [Ricinus communis] gi|223533533|gb|EEF35273.1| f-actin capping protein beta subunit, putative [Ricinus communis]	1179	4.01075e-128	0.889764	0.948819	0.05709	0.05883	0.05796	0.00123037
118	1110.117511	392.1353727	5.46729	61.4101	MASCOT	320	37	51.53	107.86	4.15	gi|225449497	gi|225449497|ref|XP_002283516.1| PREDICTED: similar to HSC70-1 (heat shock cognate 70 kDa protein 1); ATP binding isoform 1 [Vitis vinifera]	5.17	71.1705	UC	1	gi|225449497	PREDICTED: similar to HSC70-1 (heat shock cognate 70 kDa protein 1); ATP binding isoform 1 [Vitis vinifera]	3469	0	1	1	0.4535	0.43129	0.442395	0.0157048
119	1243.288206	402.1868674	5.86616	60.9962	MASCOT	225	26	43.05	236.42	4.53	gi|157344189	gi|157344189|emb|CAO69122.1| unnamed protein product [Vitis vinifera]	5.53	74.8537	NC	16	gi|255566528	Cucumisin precursor, putative [Ricinus communis] gi|223536526|gb|EEF38173.1| Cucumisin precursor, putative [Ricinus communis]	2417	0	0.653901	0.78156	0.07141	0.07145	0.07143	2.82843e-05
120	1117.5838	434.3129662	5.48969	59.6864	MASCOT	287	30	50.57	157.49	3.45	gi|147809607	gi|147809607|emb|CAN73350.1| hypothetical protein VITISV_000418 [Vitis vinifera]	5.8	74.3583	M	3	gi|255558698	Cell division protein ftsH, putative [Ricinus communis] gi|223540420|gb|EEF41989.1| Cell division protein ftsH, putative [Ricinus communis]	3195	0	0.920114	0.952924	0.30348	0.30058	0.30203	0.00205061
121	1275.050089	422.3009232	5.96112	60.1738	MASCOT	116	16	31.78	21.79	2.07	gi|157359607	gi|157359607|emb|CAO67824.1| unnamed protein product [Vitis vinifera]	5.21	66.8968	S	1	gi|225429228	PREDICTED: similar to Heat shock 70 kDa protein, mitochondrial [Vitis vinifera]	3039	0	0.960443	0.963608	0.05849	0.05761	0.05805	0.000622254
122	1317.999261	425.1976874	6.08941	60.056	MASCOT				131.29	2.69	gi|119383442	gi|119383442|ref|YP_914498.1| ATP-dependent metalloprotease FtsH [Paracoccus denitrificans PD1222]	5.36	68.5665	S, TM	2	gi|159465357	membrane AAA-metalloprotease [Chlamydomonas reinhardtii] gi|158279575|gb|EDP05335.1| membrane AAA-metalloprotease [Chlamydomonas reinhardtii]	1318	2.98114e-144	0.458333	0.655	0.06917	0.06742	0.068295	0.00123744
122	1317.999261	425.1976874	6.08941	60.056	MASCOT	258	28	41.50			gi|225459844	gi|225459844|ref|XP_002285925.1| PREDICTED: hypothetical protein [Vitis vinifera]	6.36	75.6314	M	3	gi|224065699	precursor of protein cell division protease ftsh-like protein [Populus trichocarpa] gi|222843653|gb|EEE81200.1| precursor of protein cell division protease ftsh-like protein [Populus trichocarpa]	3168	0	0.90268	0.940762
123	1202.990569	416.3786193	5.74559	60.4152	MASCOT	171	15	36.11	46.26	1.92	gi|225443399	gi|225443399|ref|XP_002267279.1| PREDICTED: hypothetical protein [Vitis vinifera]	5.24	68.7224	UC	2	gi|137460	RecName: Full=V-type proton ATPase catalytic subunit A; Short=V-ATPase subunit A; AltName: Full=V-ATPase 69 kDa subunit; AltName: Full=Vacuolar proton pump subunit alpha gi|167560|gb|AAA33139.1| 70kD vacuolar H+-ATPase [Daucus carota]	3238	0	0.967897	0.985554	0.05003	0.0513	0.050665	0.000898026
124	1193.190082	512.2178393	5.71625	56.5915	MASCOT	103	11	27.06	195.88	4.62	gi|157337766	gi|157337766|emb|CAO22112.1| unnamed protein product [Vitis vinifera]	5.8	64.3378	C	2	gi|255564820	rubisco subunit binding-protein beta subunit, rubb, putative [Ricinus communis] gi|223537354|gb|EEF38983.1| rubisco subunit binding-protein beta subunit, rubb, putative [Ricinus communis]	2888	0	0.922314	0.968595	0.67175	0.69575	0.68375	0.0169706
125	1280.259588	1449.791581	5.97669	28.3966	MASCOT	95.1	10	32.84	72.43	4.37	gi|225436257	gi|225436257|ref|XP_002273201.1| PREDICTED: hypothetical protein [Vitis vinifera]	7.84	29.5298	C	4	gi|268612160	Chain 3, Improved Model Of Plant Photosystem I gi|268612178|pdb|2WSE|3 Chain 3, Improved Model Of Plant Photosystem I gi|268612196|pdb|2WSF|3 Chain 3, Improved Model Of Plant Photosystem I	1226	1.3537e-133	0.870036	0.913357	0.87657	0.84504	0.860805	0.0222951
126	1408.583705	1521.963341	6.35961	26.9191	MASCOT				78.99	11.92	gi|81075517	gi|81075517|gb|ABB55381.1| fruit-ripening protein-like [Solanum tuberosum]	6.57	12.4328	UC	1	gi|81075517	fruit-ripening protein-like [Solanum tuberosum]	506	4.38566e-50	1	1	0.46462	0.45487	0.459745	0.00689429
126	1408.583705	1521.963341	6.35961	26.9191	MASCOT	98.5	6	41.66			gi|225460640	gi|225460640|ref|XP_002265590.1| PREDICTED: hypothetical protein [Vitis vinifera]	5.75	16.1385	UC	2	gi|86156026	abscisic stress ripening protein [Vitis pseudoreticulata]	474	1.90622e-46	0.966443	0.966443
127	1138.044399	1630.536078	5.55103	24.8829	MASCOT	110	8	50.00	78.37	5.73	gi|225460496	gi|225460496|ref|XP_002274963.1| PREDICTED: hypothetical protein [Vitis vinifera]	8.85	26.3853	C	3	gi|416681	RecName: Full=ATP synthase delta chain, chloroplastic; AltName: Full=F-ATPase delta chain; Flags: Precursor gi|19787|emb|CAA45153.1| chloroplast ATP synthase (delta subunit) [Nicotiana tabacum]	817	3.26812e-86	0.659919	0.785425	0.16566	0.17769	0.171675	0.00850649
128	1384.104401	1664.788838	6.28664	24.287	MASCOT	72.9	6	22.17			gi|147787657	gi|147787657|emb|CAN69573.1| hypothetical protein VITISV_028610 [Vitis vinifera]	6.91	26.8364	C	3	gi|255571642	Thylakoid lumenal 19 kDa protein, chloroplast precursor, putative [Ricinus communis] gi|223533893|gb|EEF35620.1| Thylakoid lumenal 19 kDa protein, chloroplast precursor, putative [Ricinus communis]	881	1.46402e-93	0.705179	0.780876	0.09459	0.10827	0.10143	0.00967322
129	1116.262282	1759.316643	5.48572	22.7583	MASCOT	92.1	8	32.01	176.13	15.81	gi|147766520	gi|147766520|emb|CAN69876.1| hypothetical protein VITISV_015631 [Vitis vinifera]	7.99	27.3423	C	3	gi|255548201	peptidyl-prolyl cis-trans isomerase, putative [Ricinus communis] gi|223545637|gb|EEF47141.1| peptidyl-prolyl cis-trans isomerase, putative [Ricinus communis]	980	4.17461e-105	0.719231	0.819231	0.20684	0.22417	0.215505	0.0122542
130	1328.977614	1809.479541	6.12219	22.0161	MASCOT				90.6	7.73	gi|157352106	gi|157352106|emb|CAO43113.1| unnamed protein product [Vitis vinifera]	6.88	20.6467	TM	5	gi|158935079	Rieske iron-sulphur protein precursor [Glycine max]	873	1.05767e-92	0.82199	0.905759	0.24478	0.25419	0.249485	0.00665387
131	958.0005499	2029.213223	5.01023	19.3286	MASCOT	55.6	5	39.62	142.1	8.49	gi|225441002	gi|225441002|ref|XP_002283652.1| PREDICTED: hypothetical protein [Vitis vinifera]	7.67	22.511	C	5	gi|255575353	peroxiredoxin, putative [Ricinus communis] gi|223531975|gb|EEF33787.1| peroxiredoxin, putative [Ricinus communis]	771	8.54372e-81	0.696035	0.801762	0.17221	0.1937	0.182955	0.0151957
132	1428.590157	598.2849202	6.41921	53.3065	MASCOT	126	15	32.76	127.27	5.83	gi|225445867	gi|225445867|ref|XP_002276114.1| PREDICTED: hypothetical protein [Vitis vinifera]	6.69	60.743	C	4	gi|255576991	leucine aminopeptidase, putative [Ricinus communis] gi|223531128|gb|EEF32976.1| leucine aminopeptidase, putative [Ricinus communis]	2398	0	0.815385	0.882051	0.11167	0.14007	0.12587	0.0200818
133	1371.505512	633.8900501	6.24908	51.9888	MASCOT	164	21	55.41	241.5	6.49	gi|91983087	gi|91983087|gb|ABE68640.1| ATP synthase subunit B [Guamatela tuerckheimii]	5.07	49.8611	NC	1	gi|91983087	ATP synthase subunit B [Guamatela tuerckheimii]	2403	0	1	1	1.79291	1.72505	1.75898	0.0479843
134	1315.761718	608.5641712	6.08273	52.9236	MASCOT	199	26	58.16	186.54	6.53	gi|42559034	gi|42559034|gb|AAS20203.1| ATP synthase beta subunit [Agapanthus africanus]	5.22	52.7645	NC	1	gi|42559034	ATP synthase beta subunit [Agapanthus africanus]	2550	0	1	1	0.36851	0.37421	0.37136	0.00403051
135	1261.019472	657.2360154	5.91918	51.1378	MASCOT	69.9	8	27.03			gi|157336951	gi|157336951|emb|CAO21297.1| unnamed protein product [Vitis vinifera]	5.42	47.0546	NC	2	gi|255565346	26S protease regulatory subunit 6b, putative [Ricinus communis] gi|223537064|gb|EEF38699.1| 26S protease regulatory subunit 6b, putative [Ricinus communis]	2069	0	0.945107	0.9642	0.07103	0.07226	0.071645	0.000869741
136	1222.258717	676.6525263	5.80325	50.438	MASCOT	138	15	32.02	153.87	5.50	gi|225447450	gi|225447450|ref|XP_002263255.1| PREDICTED: hypothetical protein [Vitis vinifera]	6.53	55.9028	C	2	gi|7671230	ADP-glucose pyrophosphorylase catalytic subunit [Perilla frutescens]	2392	0	0.873786	0.92233	0.15675	0.15651	0.15663	0.000169706
137	1279.039713	679.9232449	5.97304	50.3208	MASCOT	73.9	5	100.00			gi|157353961	gi|157353961|emb|CAO46502.1| unnamed protein product [Vitis vinifera]	9.7	3.62037	UC	5	gi|118000	RecName: Full=Cytochrome c	149	1.19787e-08	0.903226	0.967742	0.04195	0.04137	0.04166	0.000410122
138	1469.946831	729.0433561	6.54233	48.5854	MASCOT	226	22	64.88	182.84	6.36	gi|147791974	gi|147791974|emb|CAN75334.1| hypothetical protein VITISV_002362 [Vitis vinifera]	5.65	43.0998	UC	5	gi|255543014	s-adenosylmethionine synthetase, putative [Ricinus communis] gi|223548531|gb|EEF50022.1| s-adenosylmethionine synthetase, putative [Ricinus communis]	1965	0	0.961735	0.982143	0.15961	0.15341	0.15651	0.00438406
139	1351.34275	727.8603623	6.18893	48.6266	MASCOT	155	14	39.94	176.32	7.63	gi|225450468	gi|225450468|ref|XP_002280318.1| PREDICTED: hypothetical protein [Vitis vinifera]	5.5	42.9307	UC	2	gi|255543014	s-adenosylmethionine synthetase, putative [Ricinus communis] gi|223548531|gb|EEF50022.1| s-adenosylmethionine synthetase, putative [Ricinus communis]	1950	0	0.94402	0.984733	0.11273	0.11111	0.11192	0.00114551
140	1317.543836	736.9727328	6.08806	48.3095	MASCOT	130	13	33.25	203.81	7.44	gi|225459583	gi|225459583|ref|XP_002285863.1| PREDICTED: hypothetical protein [Vitis vinifera]	6.68	47.3343	UC	2	gi|255545372	porphobilinogen synthase, putative [Ricinus communis] gi|223546832|gb|EEF48329.1| porphobilinogen synthase, putative [Ricinus communis]	1869	0	0.85814	0.925581	0.09826	0.09651	0.097385	0.00123744
141	1425.997634	792.5682606	6.41148	46.4091	MASCOT	196	23	66.89	311.03	9.25	gi|225432496	gi|225432496|ref|XP_002279497.1| PREDICTED: hypothetical protein [Vitis vinifera]	7.58	47.9143	C	2	gi|255551511	glutamine synthetase plant, putative [Ricinus communis] gi|223543889|gb|EEF45415.1| glutamine synthetase plant, putative [Ricinus communis]	2124	0	0.902778	0.953704	0.61107	0.58381	0.59744	0.0192757
142	1253.759204	796.7409985	5.89747	46.2688	MASCOT	119	17	53.05			gi|157342126	gi|157342126|emb|CAO64239.1| unnamed protein product [Vitis vinifera]	4.95	34.0384	NC	1	gi|225456880	PREDICTED: similar to Elongation factor Tu, chloroplastic [Vitis vinifera]	1639	0	1	1	0.31299	0.30857	0.31078	0.00312541
142	1253.759204	796.7409985	5.89747	46.2688	MASCOT				404.49	13.99	gi|225456880	gi|225456880|ref|XP_002277301.1| PREDICTED: similar to Elongation factor Tu, chloroplastic [Vitis vinifera]	6.25	52.6924	C	1	gi|225456880	PREDICTED: similar to Elongation factor Tu, chloroplastic [Vitis vinifera]	2584	0	1	1
143	1304.14901	796.5532194	6.04805	46.2751	MASCOT	117	15	35.90			gi|2494261	gi|2494261|sp|Q43467.1|EFTU1_SOYBN RecName: Full=Elongation factor Tu, chloroplastic; Short=EF-Tu; Flags: Precursor	6.21	52.0956	C	1	gi|2494261	RecName: Full=Elongation factor Tu, chloroplastic; Short=EF-Tu; Flags: Precursor gi|18776|emb|CAA46864.1| EF-Tu [Glycine max] gi|448921|prf||1918220A elongation factor Tu	2537	0	1	1	0.42252	0.44526	0.43389	0.0160796
143	1304.14901	796.5532194	6.04805	46.2751	MASCOT				470.23	10.90	gi|225456880	gi|225456880|ref|XP_002277301.1| PREDICTED: similar to Elongation factor Tu, chloroplastic [Vitis vinifera]	6.25	52.6924	C	1	gi|225456880	PREDICTED: similar to Elongation factor Tu, chloroplastic [Vitis vinifera]	2584	0	1	1
143	1304.14901	796.5532194	6.04805	46.2751	MASCOT	77.5	11	29.28	67.47	1.88	gi|225464995	gi|225464995|ref|XP_002263796.1| PREDICTED: hypothetical protein isoform 1 [Vitis vinifera]	8.26	50.0831	C	2	gi|255544584	phosphoglycerate kinase, putative [Ricinus communis] gi|223547261|gb|EEF48756.1| phosphoglycerate kinase, putative [Ricinus communis]	2074	0	0.871901	0.921488
144	1356.315156	794.1665232	6.20377	46.3553	MASCOT	96.9	9	30.02			gi|225436900	gi|225436900|ref|XP_002274139.1| PREDICTED: hypothetical protein [Vitis vinifera]	7.11	47.6799	C	3	gi|255551511	glutamine synthetase plant, putative [Ricinus communis] gi|223543889|gb|EEF45415.1| glutamine synthetase plant, putative [Ricinus communis]	2083	0	0.891455	0.953811	0.12297	0.11991	0.12144	0.00216375
144	1356.315156	794.1665232	6.20377	46.3553	MASCOT				162.64	8.79	gi|255551511	gi|255551511|ref|XP_002516801.1| glutamine synthetase plant, putative [Ricinus communis]	6.68	47.8492	C	1	gi|255551511	glutamine synthetase plant, putative [Ricinus communis] gi|223543889|gb|EEF45415.1| glutamine synthetase plant, putative [Ricinus communis]	2304	0	1	1
145	1294.997965	828.0993883	6.02072	45.2253	MASCOT				211.68	8.72	gi|102139814	gi|102139814|gb|ABF69999.1| phosphoglycerate kinase, putative [Musa acuminata]	6.2	42.2951	UC	1	gi|102139814	phosphoglycerate kinase, putative [Musa acuminata]	2047	0	1	1	0.66772	0.64047	0.654095	0.0192687
145	1294.997965	828.0993883	6.02072	45.2253	MASCOT	106	9	20.71			gi|225464995	gi|225464995|ref|XP_002263796.1| PREDICTED: hypothetical protein isoform 1 [Vitis vinifera]	8.26	50.0831	C	2	gi|255544584	phosphoglycerate kinase, putative [Ricinus communis] gi|223547261|gb|EEF48756.1| phosphoglycerate kinase, putative [Ricinus communis]	2074	0	0.871901	0.921488
146	1444.86522	870.5614182	6.46767	43.842	MASCOT				222.8	8.45	gi|121336	gi|121336|sp|P24099.1|GLNA1_SOYBN RecName: Full=Glutamine synthetase cytosolic isozyme 1; AltName: Full=GS1-1; AltName: Full=Glutamate--ammonia ligase	5.45	38.8447	NC	1	gi|121336	RecName: Full=Glutamine synthetase cytosolic isozyme 1; AltName: Full=GS1-1; AltName: Full=Glutamate--ammonia ligase gi|256143|gb|AAB23379.1| cytosolic glutamine synthetase [Glycine max]	1884	0	1	1	0.79741	0.74009	0.76875	0.0405314
146	1444.86522	870.5614182	6.46767	43.842	MASCOT	43.5	5	19.88	197.88	15.13	gi|157328439	gi|157328439|emb|CAO21140.1| unnamed protein product [Vitis vinifera]	6.55	36.7841	M	4	gi|255559084	fumarylacetoacetate hydrolase, putative [Ricinus communis] gi|223540224|gb|EEF41797.1| fumarylacetoacetate hydrolase, putative [Ricinus communis]	1458	1.87529e-160	0.78655	0.885965
146	1444.86522	870.5614182	6.46767	43.842	MASCOT	180	20	67.97	222.8		gi|225456238	gi|225456238|ref|XP_002283171.1| PREDICTED: similar to Glutamine synthetase cytosolic isozyme 1 [Vitis vinifera]	5.79	39.1993	UC	1	gi|225456238	PREDICTED: similar to Glutamine synthetase cytosolic isozyme 1 [Vitis vinifera] gi|1707955|sp|P51118.1|GLNA1_VITVI RecName: Full=Glutamine synthetase cytosolic isozyme 1; AltName: Full=Glutamate--ammonia ligase gi|1134896|emb|CAA63981.1| glutamine synthetase [Vitis vinifera] gi|297734368|emb|CBI15615.3| unnamed protein product [Vitis vinifera]	1891	0	1	1
147	1400.181767	859.17257	6.33457	44.2097	MASCOT				64.48	3.92	gi|121333	gi|121333|sp|P07694.1|GLNA3_PEA RecName: Full=Glutamine synthetase root isozyme A; AltName: Full=Cytosolic GS3 A; AltName: Full=Glutamate--ammonia ligase	6.13	39.2884	NC	1	gi|121333	RecName: Full=Glutamine synthetase root isozyme A; AltName: Full=Cytosolic GS3 A; AltName: Full=Glutamate--ammonia ligase gi|20751|emb|CAA28456.1| unnamed protein product [Pisum sativum]	1887	0	1	1	0.09192	0.09559	0.093755	0.00259508
148	1407.565097	871.9213419	6.35657	43.7983	MASCOT	73.8	8	30.25			gi|225450626	gi|225450626|ref|XP_002282603.1| PREDICTED: hypothetical protein isoform 1 [Vitis vinifera]	5.57	39.2687	S	4	gi|255548505	protein disulfide isomerase, putative [Ricinus communis] gi|223545789|gb|EEF47293.1| protein disulfide isomerase, putative [Ricinus communis]	1556	6.58761e-172	0.814085	0.926761	0.07655	0.07088	0.073715	0.0040093
149	1634.519932	390.1870179	7.03114	61.4905	MASCOT	175	20	35.80	48.64	3.38	gi|157355854	gi|157355854|emb|CAO49711.1| unnamed protein product [Vitis vinifera]	5.95	67.1791	M	4	gi|255541252	transketolase, putative [Ricinus communis] gi|223548870|gb|EEF50359.1| transketolase, putative [Ricinus communis]	3109	0	0.931929	0.95624	0.28345	0.29675	0.2901	0.00940452
150	1681.068328	400.6316827	7.16907	61.0601	MASCOT	233	33	68.70	131.32	3.22	gi|157355854	gi|157355854|emb|CAO49711.1| unnamed protein product [Vitis vinifera]	5.95	67.1791	M	4	gi|255541252	transketolase, putative [Ricinus communis] gi|223548870|gb|EEF50359.1| transketolase, putative [Ricinus communis]	3109	0	0.931929	0.95624	0.59904	0.53891	0.568975	0.0425183
151	1739.684576	383.0054276	7.34255	61.7877	MASCOT	132	13	22.55			gi|147835837	gi|147835837|emb|CAN72939.1| hypothetical protein VITISV_026323 [Vitis vinifera]	6.62	80.6636	C	3	gi|255541252	transketolase, putative [Ricinus communis] gi|223548870|gb|EEF50359.1| transketolase, putative [Ricinus communis]	3363	0	0.825166	0.90596	0.15429	0.14163	0.14796	0.00895197
152	1671.770881	405.9552676	7.14153	60.8416	MASCOT	97.7	20	29.69	236.38	6.84	gi|157343888	gi|157343888|emb|CAO68394.1| unnamed protein product [Vitis vinifera]	5.91	76.3302	UC	6	gi|313760928	glycyl-tRNA synthetase-like protein [Liriodendron tulipifera]	3078	0	0.856934	0.925547	0.08973	0.084	0.086865	0.00405172
152	1671.770881	405.9552676	7.14153	60.8416	MASCOT	251	32	64.03	85.82	5.16	gi|157355854	gi|157355854|emb|CAO49711.1| unnamed protein product [Vitis vinifera]	5.95	67.1791	M	4	gi|255541252	transketolase, putative [Ricinus communis] gi|223548870|gb|EEF50359.1| transketolase, putative [Ricinus communis]	3109	0	0.931929	0.95624
153	2097.734205	558.4101811	8.3973	54.811	MASCOT	106	16	43.60	100.28	5.81	gi|157350291	gi|157350291|emb|CAO40229.1| unnamed protein product [Vitis vinifera]	7.04	58.8004	UC	4	gi|15228692	tRNA synthetase class II (G, H, P and S) family protein [Arabidopsis thaliana] gi|30695549|ref|NP_850736.1| tRNA synthetase class II (G, H, P and S) family protein [Arabidopsis thaliana] gi|6899922|emb|CAB71872.1| multifunctional aminoacyl-tRNA ligase-like protein [Arabidopsis thaliana] gi|16648885|gb|AAL24294.1| multifunctional aminoacyl-tRNA ligase-like protein [Arabidopsis thaliana] gi|2213608…	2265	0	0.817635	0.90982	0.0558	0.06699	0.061395	0.00791252
154	1695.934178	564.7266284	7.21309	54.5706	MASCOT	156	18	39.77	54.3	1.91	gi|225452974	gi|225452974|ref|XP_002284370.1| PREDICTED: hypothetical protein [Vitis vinifera]	6.42	58.4816	M	3	gi|12802327	mitochondrial processing peptidase beta subunit [Cucumis melo]	2499	0	0.875	0.943182	0.0718	0.07405	0.072925	0.00159099
155	1636.65229	582.156724	7.03746	53.9114	MASCOT	140	15	30.42	57.28	6.78	gi|225434849	gi|225434849|ref|XP_002282730.1| PREDICTED: hypothetical protein [Vitis vinifera]	8.9	55.0413	C	6	gi|42565672	PTAC16 (PLASTID TRANSCRIPTIONALLY ACTIVE 16); binding / catalytic [Arabidopsis thaliana] gi|5541681|emb|CAB51187.1| putative protein [Arabidopsis thaliana]	1468	1.25605e-161	0.624521	0.781609	0.09043	0.09969	0.09506	0.00654781
156	2079.092849	611.6534195	8.3426	52.8089	MASCOT	382	39	72.35	212.75	6.30	gi|19070130	gi|19070130|gb|AAL83720.1|AF236127_1 catalase [Vitis vinifera]	6.71	56.9803	UC	1	gi|19070130	catalase [Vitis vinifera]	2659	0	1	1	0.49108	0.48085	0.485965	0.0072337
157	2052.789733	603.821649	8.26537	53.1	MASCOT	317	32	73.78	61.14	3.86	gi|19070130	gi|19070130|gb|AAL83720.1|AF236127_1 catalase [Vitis vinifera]	6.71	56.9803	UC	1	gi|19070130	catalase [Vitis vinifera]	2659	0	1	1	0.11299	0.13284	0.122915	0.0140361
158	1648.777499	625.1111809	7.0734	52.3115	MASCOT	71.7	8	19.66			gi|9909885	gi|9909885|emb|CAC04377.1| ribulose 1,5-bisphosphate carboxylase [Parthenocissus quinquefolia]	6.57	46.0134	NC	1	gi|9909885	ribulose 1,5-bisphosphate carboxylase [Parthenocissus quinquefolia]	2240	0	1	1	0.19018	0.23596	0.21307	0.0323713
158	1648.777499	625.1111809	7.0734	52.3115	MASCOT	90.7	11	23.59			gi|157352442	gi|157352442|emb|CAO43522.1| unnamed protein product [Vitis vinifera]	6.15	48.7943	UC	1	gi|225433506	PREDICTED: similar to HOG1 (HOMOLOGY-DEPENDENT GENE SILENCING 1); adenosylhomocysteinase isoform 1 [Vitis vinifera] gi|147783188|emb|CAN64242.1| hypothetical protein VITISV_022595 [Vitis vinifera]	2287	0	0.917526	0.917526
159	1568.466291	660.7191442	6.83516	51.0117	MASCOT	84.4	10	24.48			gi|157343048	gi|157343048|emb|CAO66537.1| unnamed protein product [Vitis vinifera]	6.56	53.3282	UC	4	gi|239759398	biotin carboxylase [Camellia oleifera]	2366	0	0.917184	0.964803	0.08215	0.08213	0.08214	1.41421e-05
159	1568.466291	660.7191442	6.83516	51.0117	MASCOT				206.03	7.04	gi|225445664	gi|225445664|ref|XP_002266489.1| PREDICTED: hypothetical protein [Vitis vinifera]	6.72	57.3379	C	4	gi|239759398	biotin carboxylase [Camellia oleifera]	2497	0	0.891429	0.946667
160	2070.737004	660.6797699	8.31807	51.0132	MASCOT	250	25	53.07	105.78	3.46	gi|225432564	gi|225432564|ref|XP_002281069.1| PREDICTED: hypothetical protein [Vitis vinifera]	8.88	57.9544	UC	3	gi|255552303	glucose-1-phosphate adenylyltransferase, putative [Ricinus communis] gi|223543831|gb|EEF45359.1| glucose-1-phosphate adenylyltransferase, putative [Ricinus communis]	2390	0	0.84803	0.900563	0.09855	0.10236	0.100455	0.00269408
161	1553.944443	745.315791	6.79204	48.0206	MASCOT	112	18	50.26	130.25	7.44	gi|225432858	gi|225432858|ref|XP_002283898.1| PREDICTED: hypothetical protein [Vitis vinifera]	6.05	42.4493	UC	4	gi|146432257	GDP-mannose-3',5'-epimerase [Vitis vinifera]	1970	0	0.965426	0.976064	0.17287	0.17462	0.173745	0.00123744
162	1636.057675	761.8949997	7.0357	47.4503	MASCOT	116	19	44.14	140.9	7.44	gi|225451338	gi|225451338|ref|XP_002279377.1| PREDICTED: hypothetical protein [Vitis vinifera]	5.94	42.5434	UC	2	gi|146432257	GDP-mannose-3',5'-epimerase [Vitis vinifera]	2030	0	0.99734	0.99734	0.3065	0.29407	0.300285	0.00878934
163	1708.691362	766.9052679	7.25085	47.279	MASCOT	99.8	17	46.80	189.23	7.44	gi|225451338	gi|225451338|ref|XP_002279377.1| PREDICTED: hypothetical protein [Vitis vinifera]	5.94	42.5434	UC	2	gi|146432257	GDP-mannose-3',5'-epimerase [Vitis vinifera]	2030	0	0.99734	0.99734	0.16788	0.1698	0.16884	0.00135765
164	1768.551451	790.9038538	7.42791	46.4651	MASCOT	253	28	70.19	158.85	5.51	gi|225457606	gi|225457606|ref|XP_002273754.1| PREDICTED: hypothetical protein isoform 1 [Vitis vinifera]	7.6	48.1201	C	4	gi|77540212	glyceraldehyde-3-phosphate dehydrogenase B subunit [Glycine max]	2069	0	0.904867	0.957965	0.6952	0.65644	0.67582	0.0274075
165	1812.750392	869.6860396	7.55849	43.8702	MASCOT	266	26	65.35	120.14	7.04	gi|157341233	gi|157341233|emb|CAO49140.1| unnamed protein product [Vitis vinifera]	6.6	38.1276	UC	3	gi|20455487	RecName: Full=Glyceraldehyde-3-phosphate dehydrogenase A, chloroplastic; AltName: Full=NADP-dependent glyceraldehydephosphate dehydrogenase subunit A; Flags: Precursor gi|2529370|gb|AAD10217.1| NADP-dependent glyceraldehydephosphate dehydrogenase subunit A [Spinacia oleracea]	1606	1.31442e-177	0.893983	0.945559	1.55738	1.47482	1.5161	0.0583787
166	1980.614144	829.5879735	8.05323	45.1762	MASCOT	145	13	33.65	95.97	7.31	gi|157339753	gi|157339753|emb|CAO44294.1| unnamed protein product [Vitis vinifera]	6.42	45.0526	UC	5	gi|255548798	aspartate aminotransferase, putative [Ricinus communis] gi|223545399|gb|EEF46904.1| aspartate aminotransferase, putative [Ricinus communis]	2051	0	0.92439	0.960976	0.04883	0.05156	0.050195	0.0019304
167	1863.270154	827.3872303	7.70758	45.2488	MASCOT	125	11	29.92			gi|225441617	gi|225441617|ref|XP_002281916.1| PREDICTED: hypothetical protein [Vitis vinifera]	6.28	44.581	M	2	gi|95117792	GDHB glutamate dehydrogenase [Vitis vinifera] gi|95117794|gb|ABF57085.1| GDHB glutamate dehydrogenase [Vitis vinifera]	2139	0	0.975669	0.982968	0.07216	0.08878	0.08047	0.0117521
168	2011.006775	846.5240298	8.1426	44.6209	MASCOT	75	13	46.04	72.5	3.54	gi|157345478	gi|157345478|emb|CAO14776.1| unnamed protein product [Vitis vinifera]	6.5	40.4736	NC	3	gi|255552590	formate dehydrogenase, putative [Ricinus communis] gi|223543349|gb|EEF44880.1| formate dehydrogenase, putative [Ricinus communis]	1804	0	0.935028	0.971751	0.10235	0.1109	0.106625	0.00604576
169	1939.533756	845.4337472	7.93232	44.6564	MASCOT	89.4	10	36.23	50.01	3.54	gi|157345478	gi|157345478|emb|CAO14776.1| unnamed protein product [Vitis vinifera]	6.5	40.4736	NC	3	gi|255552590	formate dehydrogenase, putative [Ricinus communis] gi|223543349|gb|EEF44880.1| formate dehydrogenase, putative [Ricinus communis]	1804	0	0.935028	0.971751	0.063	0.05905	0.061025	0.00279307
170	1694.636673	859.6176564	7.20925	44.1953	MASCOT				69.53	8.16	gi|118488847	gi|118488847|gb|ABK96233.1| unknown [Populus trichocarpa x Populus deltoides]	8.14	43.1933	C	7	gi|251831338	glyceraldehyde-3-phosphate dehydrogenase [Bruguiera gymnorhiza]	1829	0	0.903704	0.962963	0.21728	0.21377	0.215525	0.00248194
170	1694.636673	859.6176564	7.20925	44.1953	MASCOT	236	22	57.74			gi|157341233	gi|157341233|emb|CAO49140.1| unnamed protein product [Vitis vinifera]	6.6	38.1276	UC	3	gi|20455487	RecName: Full=Glyceraldehyde-3-phosphate dehydrogenase A, chloroplastic; AltName: Full=NADP-dependent glyceraldehydephosphate dehydrogenase subunit A; Flags: Precursor gi|2529370|gb|AAD10217.1| NADP-dependent glyceraldehydephosphate dehydrogenase subunit A [Spinacia oleracea]	1606	1.31442e-177	0.893983	0.945559
171	1747.824613	880.0532514	7.36663	43.5375	MASCOT	135	13	42.14	123.01	5.48	gi|225464999	gi|225464999|ref|XP_002263950.1| PREDICTED: hypothetical protein [Vitis vinifera]	6.29	42.4223	UC	2	gi|211906450	phosphoglycerate kinase [Gossypium hirsutum]	1891	0	0.902743	0.970075	0.1922	0.20162	0.19691	0.00666095
172	1965.065069	913.1094465	8.00748	42.4904	MASCOT	91.5	11	26.07	126.87	6.45	gi|225433151	gi|225433151|ref|XP_002281335.1| PREDICTED: hypothetical protein [Vitis vinifera]	8.77	47.2109	C	2	gi|255585554	oxidoreductase, putative [Ricinus communis] gi|223526682|gb|EEF28919.1| oxidoreductase, putative [Ricinus communis]	1752	0	0.782816	0.861575	0.0569	0.05644	0.05667	0.000325269
173	1798.642148	925.6998672	7.51682	42.097	MASCOT	174	20	69.57	188.96	9.63	gi|225438145	gi|225438145|ref|XP_002278712.1| PREDICTED: hypothetical protein [Vitis vinifera]	6.18	35.5049	NC	4	gi|10334493	cytosolic malate dehydrogenase [Cicer arietinum]	1616	8.44414e-179	0.945783	0.96988	0.17563	0.16966	0.172645	0.00422143
174	1879.225615	921.7273535	7.75463	42.2208	MASCOT	137	11	41.26	65.19	3.61	gi|225438145	gi|225438145|ref|XP_002278712.1| PREDICTED: hypothetical protein [Vitis vinifera]	6.18	35.5049	NC	4	gi|10334493	cytosolic malate dehydrogenase [Cicer arietinum]	1616	8.44414e-179	0.945783	0.96988	0.08736	0.11197	0.099665	0.0174019
175	1830.768703	944.2977776	7.61168	41.5215	MASCOT	113	13	40.95	89.84	5.77	gi|225427768	gi|225427768|ref|XP_002267726.1| PREDICTED: hypothetical protein [Vitis vinifera]	8.13	42.9482	C	3	gi|255581400	fructose-bisphosphate aldolase, putative [Ricinus communis] gi|223528861|gb|EEF30862.1| fructose-bisphosphate aldolase, putative [Ricinus communis]	1955	0	0.916456	0.962025	0.60918	0.59586	0.60252	0.00941866
175	1830.768703	944.2977776	7.61168	41.5215	MASCOT	106	15	51.13	280.05	14.10	gi|225436924	gi|225436924|ref|XP_002275066.1| PREDICTED: hypothetical protein [Vitis vinifera]	7.09	43.0471	C	4	gi|32746733	mRNA-binding protein precursor [Nicotiana tabacum]	1564	9.58662e-173	0.827089	0.902017
176	1782.439407	939.5842585	7.46895	41.6667	MASCOT	110	13	45.84	126.86	6.80	gi|225436924	gi|225436924|ref|XP_002275066.1| PREDICTED: hypothetical protein [Vitis vinifera]	7.09	43.0471	C	4	gi|32746733	mRNA-binding protein precursor [Nicotiana tabacum]	1564	9.58662e-173	0.827089	0.902017	0.12418	0.12296	0.12357	0.00086267
177	1915.724696	968.7504037	7.8622	40.7747	MASCOT	150	15	59.37	137.95	3.40	gi|225443845	gi|225443845|ref|XP_002275442.1| PREDICTED: hypothetical protein [Vitis vinifera]	8.79	36.8025	M	2	gi|7798706	malate dehydrogenase [Vitis vinifera]	1822	0	0.994318	0.994318	0.10616	0.10989	0.108025	0.00263751
178	1819.706492	247.5374547	7.57902	67.5763	MASCOT				158.24	6.97	gi|671609	gi|671609|emb|CAA85682.1| ribulose-1,5-bisphosphate carboxylase/oxygenase large subunit [Prunella hyssopifolia]	6.45	52.627	UC	1	gi|671609	ribulose-1,5-bisphosphate carboxylase/oxygenase large subunit [Prunella hyssopifolia]	2548	0	1	1	0.41519	0.41087	0.41303	0.0030547
178	1819.706492	247.5374547	7.57902	67.5763	MASCOT	112	18	42.73			gi|91984000	gi|91984000|ref|YP_567084.1| ribulose-1,5-bisphosphate carboxylase/oxygenase large subunit [Vitis vinifera]	6.33	52.5188	UC	1	gi|91984000	ribulose-1,5-bisphosphate carboxylase/oxygenase large subunit [Vitis vinifera] gi|115311623|sp|P56648.2|RBL_VITVI RecName: Full=Ribulose bisphosphate carboxylase large chain; Short=RuBisCO large subunit; Flags: Precursor gi|91701658|gb|ABE47542.1| ribulose-1,5-bisphosphate carboxylase/oxygenase large subunit [Vitis vinifera] gi|239764750|gb|ACS15220.1| ribulose-1,5-bisphosphate carboxylase/oxygen…	2554	0	1	1
178	1819.706492	247.5374547	7.57902	67.5763	MASCOT				254.91	3.47	gi|147805324	gi|147805324|emb|CAN63089.1| hypothetical protein VITISV_032016 [Vitis vinifera]	6.99	112.809	M	3	gi|224088838	precursor of carboxylase p-protein 1, glycine decarboxylase complex [Populus trichocarpa] gi|222854538|gb|EEE92085.1| precursor of carboxylase p-protein 1, glycine decarboxylase complex [Populus trichocarpa]	4721	0	0.861582	0.919021
178	1819.706492	247.5374547	7.57902	67.5763	MASCOT	225	39	43.68			gi|225429552	gi|225429552|ref|XP_002279590.1| PREDICTED: hypothetical protein [Vitis vinifera]	6.88	114.759	M	3	gi|224088838	precursor of carboxylase p-protein 1, glycine decarboxylase complex [Populus trichocarpa] gi|222854538|gb|EEE92085.1| precursor of carboxylase p-protein 1, glycine decarboxylase complex [Populus trichocarpa]	4829	0	0.877589	0.935028
179	1628.991773	263.8788189	7.01475	66.8595	MASCOT	156	17	22.49			gi|225460961	gi|225460961|ref|XP_002278138.1| PREDICTED: hypothetical protein [Vitis vinifera]	6.66	110.056	C	2	gi|255566397	aconitase, putative [Ricinus communis] gi|223536553|gb|EEF38199.1| aconitase, putative [Ricinus communis]	4668	0	0.903907	0.956705	0.05691	0.05691	0.05691	0
180	1701.544092	264.3165041	7.2297	66.8404	MASCOT	114	15	31.49			gi|157348808	gi|157348808|emb|CAO23809.1| unnamed protein product [Vitis vinifera]	6.08	56.1777	UC	1	gi|225462164	PREDICTED: similar to elongation factor 2 [Vitis vinifera]	2735	0	1	1	0.13557	0.12956	0.132565	0.00424971
180	1701.544092	264.3165041	7.2297	66.8404	MASCOT				285.41	11.74	gi|225462164	gi|225462164|ref|XP_002266780.1| PREDICTED: similar to elongation factor 2 [Vitis vinifera]	5.8	93.9791	UC	1	gi|225462164	PREDICTED: similar to elongation factor 2 [Vitis vinifera]	4553	0	1	1
181	2074.435389	445.8827279	8.32893	59.2195	MASCOT	186	22	39.22	150.51	5.05	gi|157337667	gi|157337667|emb|CAO22013.1| unnamed protein product [Vitis vinifera]	6.18	63.0194	S	2	gi|224052994	10-formyltetrahydrofolate synthetase [Populus trichocarpa] gi|222844912|gb|EEE82459.1| 10-formyltetrahydrofolate synthetase [Populus trichocarpa]	2792	0	0.864567	0.900787	0.06322	0.06466	0.06394	0.00101823
182	1535.193776	528.8893391	6.73634	55.9442	MASCOT	197	21	36.05	45.08	3.23	gi|225446579	gi|225446579|ref|XP_002280094.1| PREDICTED: hypothetical protein [Vitis vinifera]	6.4	63.4864	C	3	gi|295291644	ketol-acid reductoisomerase [Catharanthus roseus]	2676	0	0.864407	0.927119	0.22727	0.22709	0.22718	0.000127279
183	1607.592715	558.1394047	6.95128	54.8213	MASCOT				56.8	2.12	gi|28412960	gi|28412960|gb|AAO40252.1| aminoimidazolecarboximide ribonucleotide transformylase/inosine monophosphate cyclohydrolase [Vigna unguiculata]	6.33	66.2176	C	1	gi|28412960	aminoimidazolecarboximide ribonucleotide transformylase/inosine monophosphate cyclohydrolase [Vigna unguiculata]	3269	0	1	1	0.04525	0.04287	0.04406	0.00168291
183	1607.592715	558.1394047	6.95128	54.8213	MASCOT	53.3	6	15.62			gi|157331302	gi|157331302|emb|CAO64030.1| unnamed protein product [Vitis vinifera]	6.02	38.6441	S, TM	3	gi|255579743	bifunctional purine biosynthesis protein, putative [Ricinus communis] gi|223529724|gb|EEF31664.1| bifunctional purine biosynthesis protein, putative [Ricinus communis]	1611	2.7613e-178	0.89697	0.945455
184	1589.34755	560.9915087	6.89715	54.7127	MASCOT	114	11	30.24			gi|225433440	gi|225433440|ref|XP_002285672.1| PREDICTED: hypothetical protein [Vitis vinifera]	5.83	53.869	UC	2	gi|224057577	glutathione reductase [Populus trichocarpa] gi|222846534|gb|EEE84081.1| glutathione reductase [Populus trichocarpa]	2315	0	0.864919	0.929435	0.02326	0.0237	0.02348	0.000311127
185	1519.908851	616.7921011	6.69091	52.6186	MASCOT	115	15	64.94			gi|157346279	gi|157346279|emb|CAO15976.1| unnamed protein product [Vitis vinifera]	5.16	29.8509	NC	1	gi|225441000	PREDICTED: similar to Enolase 2 [Vitis vinifera] gi|297740056|emb|CBI30238.3| unnamed protein product [Vitis vinifera]	1438	3.36492e-158	1	1	0.28892	0.27904	0.28398	0.00698621
185	1519.908851	616.7921011	6.69091	52.6186	MASCOT				238.74	18.91	gi|225441000	gi|225441000|ref|XP_002283632.1| PREDICTED: similar to Enolase 2 [Vitis vinifera]	5.67	47.8736	NC	1	gi|225441000	PREDICTED: similar to Enolase 2 [Vitis vinifera] gi|297740056|emb|CBI30238.3| unnamed protein product [Vitis vinifera]	2352	0	1	1
186	1572.620484	633.3767913	6.8475	52.0076	MASCOT				179.17	4.90	gi|225462297	gi|225462297|ref|XP_002265514.1| PREDICTED: hypothetical protein [Vitis vinifera]	7.46	56.5914	M	3	gi|171854593	succinic semialdehyde dehydrogenase [Solanum lycopersicum]	2240	0	0.832323	0.935354	0.11092	0.12652	0.11872	0.0110309
187	1508.775328	748.1878634	6.65782	47.9214	MASCOT				121.56	5.91	gi|157838576	gi|157838576|gb|ABV82967.1| anthocyanidin synthase [Vitis vinifera]	5.63	40.1632	UC	1	gi|157838576	anthocyanidin synthase [Vitis vinifera]	1883	0	1	1	0.05555	0.05774	0.056645	0.00154856
188	1658.911037	769.8899953	7.10343	47.1772	MASCOT	118	12	29.80			gi|225457606	gi|225457606|ref|XP_002273754.1| PREDICTED: hypothetical protein isoform 1 [Vitis vinifera]	7.6	48.1201	C	4	gi|77540212	glyceraldehyde-3-phosphate dehydrogenase B subunit [Glycine max]	2069	0	0.904867	0.957965	0.15426	0.14986	0.15206	0.00311127
189	1514.372374	788.3038908	6.67446	46.5528	MASCOT	128	13	32.98	114.41	5.92	gi|225465764	gi|225465764|ref|XP_002266630.1| PREDICTED: hypothetical protein [Vitis vinifera]	5.9	43.4028	NC	3	gi|211906520	UDP-D-apiose/UPD-D-xylose synthetase [Gossypium hirsutum]	1932	0	0.916883	0.958442	0.03894	0.04061	0.039775	0.00118087
190	2079.120367	830.2485665	8.34268	45.1544	MASCOT	238	27	75.81	68.96	10.97	gi|225436591	gi|225436591|ref|XP_002279236.1| PREDICTED: hypothetical protein [Vitis vinifera]	7.66	44.3351	UC	4	gi|255580601	serine-pyruvate aminotransferase, putative [Ricinus communis] gi|223529288|gb|EEF31258.1| serine-pyruvate aminotransferase, putative [Ricinus communis]	1931	0	0.882793	0.952618	0.29119	0.28161	0.2864	0.00677408
191	1584.039973	823.9907042	6.8814	45.3609	MASCOT	74.9	7	26.81	119.58	8.93	gi|225463141	gi|225463141|ref|XP_002266880.1| PREDICTED: hypothetical protein isoform 1 [Vitis vinifera]	5.94	39.2472	C	7	gi|255572367	oxidoreductase, putative [Ricinus communis] gi|223533545|gb|EEF35285.1| oxidoreductase, putative [Ricinus communis]	1320	1.5812e-144	0.670391	0.821229	0.05803	0.06221	0.06012	0.00295571
192	1645.815602	820.038947	7.06462	45.4917	MASCOT				55.26	4.04	gi|1169498	gi|1169498|sp|P42481.1|EFTU_THICU RecName: Full=Elongation factor Tu; Short=EF-Tu	5.58	43.0264	UC	1	gi|160895838	elongation factor Tu [Delftia acidovorans SPH-1] gi|160361422|gb|ABX33035.1| translation elongation factor Tu [Delftia acidovorans SPH-1] gi|222839154|gb|EEE77505.1| predicted protein [Populus trichocarpa]	1866	0	0.926582	0.959494	0.03567	0.03774	0.036705	0.00146371
192	1645.815602	820.038947	7.06462	45.4917	MASCOT	80.5	8	17.14			gi|157347885	gi|157347885|emb|CAO22472.1| unnamed protein product [Vitis vinifera]	6.54	48.9433	C	3	gi|255567660	elongation factor tu, putative [Ricinus communis] gi|223535993|gb|EEF37652.1| elongation factor tu, putative [Ricinus communis]	2064	0	0.89404	0.92936
193	2055.552676	862.5287964	8.27348	44.1011	MASCOT	126	18	47.92			gi|147805559	gi|147805559|emb|CAN65023.1| hypothetical protein VITISV_020147 [Vitis vinifera]	7.59	42.3402	UC	3	gi|255581842	hydroxypyruvate reductase, putative [Ricinus communis] gi|223528624|gb|EEF30641.1| hydroxypyruvate reductase, putative [Ricinus communis]	1832	0	0.920844	0.973615	0.14163	0.145	0.143315	0.00238295
193	2055.552676	862.5287964	8.27348	44.1011	MASCOT	115	13	40.16	154.34	13.85	gi|225449378	gi|225449378|ref|XP_002282431.1| PREDICTED: hypothetical protein isoform 2 [Vitis vinifera]	6.73	39.5354	M	2	gi|224038262	GDP-D-mannose pyrophosphorylase [Actinidia latifolia]	1820	0	0.947368	0.977839
194	1658.684945	903.2763308	7.10276	42.7997	MASCOT	48.5	8	32.10	48.42	2.36	gi|157351289	gi|157351289|emb|CAO41476.1| unnamed protein product [Vitis vinifera]	0	0	UC	1	gi|225448635	PREDICTED: similar to Uroporphyrinogen decarboxylase, chloroplastic [Vitis vinifera]	1502	1.36377e-165	0.996503	0.996503	0.062	0.069	0.0655	0.00494975
195	1714.416112	900.5148306	7.2678	42.8869	MASCOT	96.4	11	35.01	125.48	9.49	gi|147864433	gi|147864433|emb|CAN82641.1| hypothetical protein VITISV_005010 [Vitis vinifera]	6.03	36.8942	NC	4	gi|255583346	Fructose-1,6-bisphosphatase, cytosolic, putative [Ricinus communis] gi|223527854|gb|EEF29949.1| Fructose-1,6-bisphosphatase, cytosolic, putative [Ricinus communis]	1650	0	0.902655	0.949853	0.07164	0.07459	0.073115	0.00208597
196	2003.987938	929.802353	8.12197	41.9695	MASCOT	149	14	45.76	25.62	4.76	gi|225450527	gi|225450527|ref|XP_002281395.1| PREDICTED: hypothetical protein [Vitis vinifera]	8.74	42.3305	C	5	gi|255542956	NAD dependent epimerase/dehydratase, putative [Ricinus communis] gi|223548502|gb|EEF49993.1| NAD dependent epimerase/dehydratase, putative [Ricinus communis]	1709	0	0.868074	0.92876	0.10237	0.09914	0.100755	0.00228395
196	2003.987938	929.802353	8.12197	41.9695	MASCOT	52.2	9	18.12	341.82	10.70	gi|225469588	gi|225469588|ref|XP_002276112.1| PREDICTED: hypothetical protein [Vitis vinifera]	6.06	67.3612	C	2	gi|1172587	RecName: Full=Polyphenol oxidase, chloroplastic; Short=PPO; AltName: Full=Catechol oxidase; Flags: Precursor gi|1076272|pir||S52629 catechol oxidase (EC 1.10.3.1) precursor - grape gi|510234|emb|CAA81798.1| polyphenol oxidase [Vitis vinifera]	3211	0	0.990115	0.990115
197	1671.605652	965.9050596	7.14104	40.861	MASCOT	97.8	9	23.36	93.31	5.77	gi|225427768	gi|225427768|ref|XP_002267726.1| PREDICTED: hypothetical protein [Vitis vinifera]	8.13	42.9482	C	3	gi|255581400	fructose-bisphosphate aldolase, putative [Ricinus communis] gi|223528861|gb|EEF30862.1| fructose-bisphosphate aldolase, putative [Ricinus communis]	1955	0	0.916456	0.962025	0.1186	0.12859	0.123595	0.007064
198	1829.85539	979.5374189	7.60898	40.4489	MASCOT	200	20	50.50	133.46	9.54	gi|225427768	gi|225427768|ref|XP_002267726.1| PREDICTED: hypothetical protein [Vitis vinifera]	8.13	42.9482	C	3	gi|255581400	fructose-bisphosphate aldolase, putative [Ricinus communis] gi|223528861|gb|EEF30862.1| fructose-bisphosphate aldolase, putative [Ricinus communis]	1955	0	0.916456	0.962025	0.87865	0.83222	0.855435	0.032831
199	984.703968	667.9298403	5.09058	50.7515	MASCOT	51.5	7	18.18	101.89	5.45	gi|157349885	gi|157349885|emb|CAO39741.1| unnamed protein product [Vitis vinifera]	5.17	46.6256	C	5	gi|255564757	chitinase, putative [Ricinus communis] gi|223537461|gb|EEF39089.1| chitinase, putative [Ricinus communis]	1190	2.31174e-129	0.608696	0.71167	0.20492	0.23076	0.21784	0.0182716
200	1036.174628	658.4873422	5.24531	51.0925	MASCOT	140	15	37.35			gi|225432252	gi|225432252|ref|XP_002271397.1| PREDICTED: hypothetical protein [Vitis vinifera]	4.98	47.3741	NC	7	gi|12697589	Tat binding protein like protein [Brassica rapa]	2128	0	0.945755	0.983491	0.07063	0.0799	0.075265	0.00655488
201	1003.663493	704.8260234	5.1476	49.4352	MASCOT	232	35	62.71	255.83	7.62	gi|225434859	gi|225434859|ref|XP_002282236.1| PREDICTED: hypothetical protein [Vitis vinifera]	5.54	51.8849	C	4	gi|290766479	alpha-form rubisco activase [Glycine max] gi|290766489|gb|ADD60247.1| alpha-form rubisco activase [Glycine max]	2284	0	0.886555	0.945378	0.49392	0.46167	0.477795	0.0228042
202	1027.234834	708.2595282	5.21845	49.3141	MASCOT	184	28	54.00	198.96	5.48	gi|157345989	gi|157345989|emb|CAO15686.1| unnamed protein product [Vitis vinifera]	5.69	51.881	C	5	gi|255584538	Ribulose bisphosphate carboxylase/oxygenase activase 1, chloroplast precursor, putative [Ricinus communis] gi|223527225|gb|EEF29388.1| Ribulose bisphosphate carboxylase/oxygenase activase 1, chloroplast precursor, putative [Ricinus communis]	2284	0	0.873418	0.943038	0.52603	0.51295	0.51949	0.00924896
202	1027.234834	708.2595282	5.21845	49.3141	MASCOT	116	24	52.96	228.08	12.28	gi|225434859	gi|225434859|ref|XP_002282236.1| PREDICTED: hypothetical protein [Vitis vinifera]	5.54	51.8849	C	4	gi|290766479	alpha-form rubisco activase [Glycine max] gi|290766489|gb|ADD60247.1| alpha-form rubisco activase [Glycine max]	2284	0	0.886555	0.945378
203	1002.696235	730.8384853	5.14469	48.5228	MASCOT	60.5	11	32.62	90.18	7.62	gi|147856329	gi|147856329|emb|CAN83893.1| hypothetical protein VITISV_039112 [Vitis vinifera]	5.54	51.9251	C	4	gi|290766483	rubisco activase [Glycine max]	2282	0	0.882353	0.945378	0.17714	0.17737	0.177255	0.000162635
203	1002.696235	730.8384853	5.14469	48.5228	MASCOT	179	21	48.04	57.79	2.68	gi|225432062	gi|225432062|ref|XP_002280604.1| PREDICTED: hypothetical protein [Vitis vinifera]	5.25	44.703	C	2	gi|133872	RecName: Full=30S ribosomal protein S1, chloroplastic; AltName: Full=CS1; Flags: Precursor gi|18060|emb|CAA46927.1| ribosomal protein S1 [Spinacia oleracea] gi|170143|gb|AAA34045.1| chloroplast ribosomal protein S1 [Spinacia oleracea]	1922	0	0.875912	0.948905
204	1054.40807	805.9953457	5.30008	45.9589	MASCOT	189	18	60.04	239.949	2.94	gi|147859917	gi|147859917|emb|CAN78901.1| hypothetical protein VITISV_011191 [Vitis vinifera]	5.83	45.2226	C	8	gi|125580	RecName: Full=Phosphoribulokinase, chloroplastic; Short=PRK; Short=PRKase; AltName: Full=Phosphopentokinase; Flags: Precursor gi|100839|pir||S15743 phosphoribulokinase (EC 2.7.1.19) - wheat gi|5924030|emb|CAB56544.1| phosphoribulokinase [Triticum aestivum]	1809	0	0.815725	0.884521	2.7917	2.71069	2.7512	0.0572827
204	1054.40807	805.9953457	5.30008	45.9589	MASCOT	174	29	51.05	193.44	6.77	gi|225434859	gi|225434859|ref|XP_002282236.1| PREDICTED: hypothetical protein [Vitis vinifera]	5.54	51.8849	C	4	gi|290766479	alpha-form rubisco activase [Glycine max] gi|290766489|gb|ADD60247.1| alpha-form rubisco activase [Glycine max]	2284	0	0.886555	0.945378
204	1054.40807	805.9953457	5.30008	45.9589	MASCOT	250	38	59.32	176.74	5.72	gi|225434859	gi|225434859|ref|XP_002282236.1| PREDICTED: hypothetical protein [Vitis vinifera]	5.54	51.8849	C	4	gi|290766479	alpha-form rubisco activase [Glycine max] gi|290766489|gb|ADD60247.1| alpha-form rubisco activase [Glycine max]	2284	0	0.886555	0.945378
204	1054.40807	805.9953457	5.30008	45.9589	MASCOT	200	28	50.42	176.01	5.72	gi|225434859	gi|225434859|ref|XP_002282236.1| PREDICTED: hypothetical protein [Vitis vinifera]	5.54	51.8849	C	4	gi|290766479	alpha-form rubisco activase [Glycine max] gi|290766489|gb|ADD60247.1| alpha-form rubisco activase [Glycine max]	2284	0	0.886555	0.945378
205	989.6212026	794.566	5.10537	46.3419	MASCOT	206	25	47.03	179.87	5.93	gi|225449432	gi|225449432|ref|XP_002282979.1| PREDICTED: hypothetical protein [Vitis vinifera]	5.5	48.0147	C	7	gi|255584538	Ribulose bisphosphate carboxylase/oxygenase activase 1, chloroplast precursor, putative [Ricinus communis] gi|223527225|gb|EEF29388.1| Ribulose bisphosphate carboxylase/oxygenase activase 1, chloroplast precursor, putative [Ricinus communis]	2063	0	0.869565	0.93135	0.6442	0.64333	0.643765	0.000615183
206	871.1226679	779.0935168	4.7485	46.8643	MASCOT	128	14	41.29	110.35	4.68	gi|225452484	gi|225452484|ref|XP_002278807.1| PREDICTED: hypothetical protein [Vitis vinifera]	4.91	49.1823	C	2	gi|255552604	peptidyl-prolyl cis-trans isomerase, putative [Ricinus communis] gi|223543356|gb|EEF44887.1| peptidyl-prolyl cis-trans isomerase, putative [Ricinus communis]	1830	0	0.768398	0.852814	0.12118	0.14519	0.133185	0.0169776
207	1035.897738	822.7250437	5.24448	45.4028	MASCOT				118.41	6.46	gi|125579	gi|125579|sp|P09559.1|KPPR_SPIOL RecName: Full=Phosphoribulokinase, chloroplastic; Short=PRK; Short=PRKase; AltName: Full=Phosphopentokinase; Flags: Precursor	5.82	45.0072	C	1	gi|125579	RecName: Full=Phosphoribulokinase, chloroplastic; Short=PRK; Short=PRKase; AltName: Full=Phosphopentokinase; Flags: Precursor gi|21279|emb|CAA30499.1| phosphoribulokinase [Spinacia oleracea] gi|226109|prf||1410321A phosphoribulokinase	2163	0	1	1	0.0892	0.0922	0.0907	0.00212132
207	1035.897738	822.7250437	5.24448	45.4028	MASCOT	180	25	44.49	129.11	6.77	gi|147856329	gi|147856329|emb|CAN83893.1| hypothetical protein VITISV_039112 [Vitis vinifera]	5.54	51.9251	C	4	gi|290766483	rubisco activase [Glycine max]	2282	0	0.882353	0.945378
207	1035.897738	822.7250437	5.24448	45.4028	MASCOT	143	16	58.08			gi|147859917	gi|147859917|emb|CAN78901.1| hypothetical protein VITISV_011191 [Vitis vinifera]	5.83	45.2226	C	8	gi|125580	RecName: Full=Phosphoribulokinase, chloroplastic; Short=PRK; Short=PRKase; AltName: Full=Phosphopentokinase; Flags: Precursor gi|100839|pir||S15743 phosphoribulokinase (EC 2.7.1.19) - wheat gi|5924030|emb|CAB56544.1| phosphoribulokinase [Triticum aestivum]	1809	0	0.815725	0.884521
208	1016.322004	843.6987626	5.18565	44.7131	MASCOT	207	24	49.87	240.02	7.63	gi|225466690	gi|225466690|ref|XP_002263049.1| PREDICTED: hypothetical protein [Vitis vinifera]	5.95	42.5254	C	2	gi|238563983	chloroplast sedoheptulose-1,7-bisphosphatase [Solanum lycopersicum]	1861	0	0.880711	0.951777	0.63272	0.58962	0.61117	0.0304763
209	1095.520911	893.3703699	5.4235	43.1132	MASCOT	260	29	73.51	260.86	7.67	gi|225423755	gi|225423755|ref|XP_002278958.1| PREDICTED: hypothetical protein [Vitis vinifera]	6.92	44.2721	C	2	gi|255559812	Photosystem II stability/assembly factor HCF136, chloroplast precursor, putative [Ricinus communis] gi|223539891|gb|EEF41470.1| Photosystem II stability/assembly factor HCF136, chloroplast precursor, putative [Ricinus communis]	1692	0	0.831202	0.902813	0.15707	0.15871	0.15789	0.00115966
210	1018.869245	912.040525	5.19331	42.5239	MASCOT				89.86	9.85	gi|225466944	gi|225466944|ref|XP_002263330.1| PREDICTED: hypothetical protein [Vitis vinifera]	8.99	15.5123	UC	3	gi|255578656	peptidyl-prolyl cis-trans isomerase, putative [Ricinus communis] gi|223530308|gb|EEF32203.1| peptidyl-prolyl cis-trans isomerase, putative [Ricinus communis]	581	7.97635e-59	0.80292	0.912409	0.06806	0.08104	0.07455	0.00917825
211	964.2954213	363.0441438	5.02918	62.6187	MASCOT				245.82	4.17	gi|15233779	gi|15233779|ref|NP_194159.1| cpHsc70-1 (chloroplast heat shock protein 70-1); ATP binding [Arabidopsis thaliana]	5.07	76.508	C	1	gi|15233779	cpHsc70-1 (chloroplast heat shock protein 70-1); ATP binding [Arabidopsis thaliana] gi|5051770|emb|CAB45063.1| hsp 70-like protein [Arabidopsis thaliana] gi|7269278|emb|CAB79338.1| hsp 70-like protein [Arabidopsis thaliana] gi|18175969|gb|AAL59960.1| putative hsp 70 protein [Arabidopsis thaliana] gi|25054945|gb|AAN71949.1| putative hsp 70 protein [Arabidopsis thaliana]	3729	0	1	1	0.70227	0.67186	0.687065	0.0215031
211	964.2954213	363.0441438	5.02918	62.6187	MASCOT	258	23	34.77			gi|147860809	gi|147860809|emb|CAN81065.1| hypothetical protein VITISV_000728 [Vitis vinifera]	5.42	74.4031	C	3	gi|124245039	chloroplast HSP70 [Cucumis sativus]	3203	0	0.885915	0.925352
212	988.7821488	485.1404593	5.10284	57.6541	MASCOT				323.46	7.14	gi|1351030	gi|1351030|sp|P21239.2|RUB1_BRANA RecName: Full=RuBisCO large subunit-binding protein subunit alpha, chloroplastic; AltName: Full=60 kDa chaperonin subunit alpha; AltName: Full=CPN-60 alpha; Flags: Precursor	4.84	57.6922	M	1	gi|1351030	RecName: Full=RuBisCO large subunit-binding protein subunit alpha, chloroplastic; AltName: Full=60 kDa chaperonin subunit alpha; AltName: Full=CPN-60 alpha; Flags: Precursor gi|289365|gb|AAA32979.1| 60-kDa chaperonin-60 alpha-polypeptide precursor [Brassica napus]	2785	0	1	1	0.54804	0.52047	0.534255	0.0194949
212	988.7821488	485.1404593	5.10284	57.6541	MASCOT	313	31	60.48			gi|157346726	gi|157346726|emb|CAO16795.1| unnamed protein product [Vitis vinifera]	5.06	61.7107	C	6	gi|84468456	putative rubisco subunit binding-protein alpha subunit [Trifolium pratense]	2528	0	0.857645	0.929701
213	1127.12317	587.0679165	5.51829	53.7267	MASCOT	105	12	37.54	712.26	19.49	gi|157343637	gi|157343637|emb|CAO68143.1| unnamed protein product [Vitis vinifera]	6.58	59.485	M	2	gi|3676296	mitochondrial ATPase beta subunit [Nicotiana sylvestris]	2415	0	0.900192	0.93858	0.32626	0.31384	0.32005	0.00878227
214	1109.840123	604.5099789	5.46646	53.0744	MASCOT	96.4	16	33.93	148.01	8.12	gi|157343637	gi|157343637|emb|CAO68143.1| unnamed protein product [Vitis vinifera]	6.58	59.485	M	2	gi|3676296	mitochondrial ATPase beta subunit [Nicotiana sylvestris]	2415	0	0.900192	0.93858	0.09562	0.09049	0.093055	0.00362746
214	1109.840123	604.5099789	5.46646	53.0744	MASCOT	136	18	55.13	224.69	7.11	gi|225445041	gi|225445041|ref|XP_002283310.1| PREDICTED: hypothetical protein [Vitis vinifera]	5.71	54.4721	M	4	gi|266567	RecName: Full=Mitochondrial-processing peptidase subunit alpha; AltName: Full=Alpha-MPP; AltName: Full=Ubiquinol-cytochrome-c reductase subunit II; Flags: Precursor gi|21493|emb|CAA46990.1| mitochondrial processing peptidase [Solanum tuberosum]	2027	0	0.764822	0.871542
215	1185.945033	757.9072347	5.69455	47.587	MASCOT	114	14	49.33	187.34	7.69	gi|225431585	gi|225431585|ref|XP_002282516.1| PREDICTED: hypothetical protein [Vitis vinifera]	5.31	41.7258	UC	3	gi|224116600	actin 9 [Populus trichocarpa] gi|118481204|gb|ABK92553.1| unknown [Populus trichocarpa] gi|118482913|gb|ABK93370.1| unknown [Populus trichocarpa] gi|133925835|gb|ABO43670.1| actin [Populus trichocarpa] gi|222874629|gb|EEF11760.1| actin 9 [Populus trichocarpa]	2022	0	0.997347	1	0.36979	0.34953	0.35966	0.014326
216	1140.2775	743.9794038	5.55773	48.0668	MASCOT	121	10	38.99			gi|4139264	gi|4139264|gb|AAD03741.1| actin [Brassica napus]	5.29	41.6867	NC	1	gi|4139264	actin [Brassica napus]	2023	0	1	1	0.07045	0.07311	0.07178	0.0018809
217	1141.255392	811.3630381	5.56066	45.7799	MASCOT	105	15	32.55	257.88	6.76	gi|225456404	gi|225456404|ref|XP_002284200.1| PREDICTED: hypothetical protein [Vitis vinifera]	5.81	50.4367	C	2	gi|255571784	glutamate-1-semialdehyde 2,1-aminomutase, putative [Ricinus communis] gi|223533839|gb|EEF35570.1| glutamate-1-semialdehyde 2,1-aminomutase, putative [Ricinus communis]	2171	0	0.891353	0.960089	0.27949	0.30317	0.29133	0.0167443
218	1156.370702	885.9629495	5.60596	43.3488	MASCOT	88.2	9	35.48			gi|225449018	gi|225449018|ref|XP_002272669.1| PREDICTED: hypothetical protein [Vitis vinifera]	5.32	37.7392	NC	6	gi|255581753	adenosine kinase, putative [Ricinus communis] gi|223528683|gb|EEF30697.1| adenosine kinase, putative [Ricinus communis]	1703	0	0.926471	0.958824	0.10462	0.10632	0.10547	0.00120208
219	1072.899174	946.5672865	5.35561	41.4517	MASCOT	91.8	12	32.63	40.22	4.49	gi|157360513	gi|157360513|emb|CAO70076.1| unnamed protein product [Vitis vinifera]	4.99	35.822	NC	5	gi|255543140	pyruvate dehydrogenase, putative [Ricinus communis] gi|223548594|gb|EEF50085.1| pyruvate dehydrogenase, putative [Ricinus communis]	1664	0	0.919162	0.976048	0.07764	0.08262	0.08013	0.00352139
220	1122.905024	956.0689695	5.50564	41.1606	MASCOT	159	12	36.36	63.28	4.54	gi|225433918	gi|225433918|ref|XP_002268097.1| PREDICTED: hypothetical protein [Vitis vinifera]	5.13	35.1995	NC	2	gi|33329200	putative fructokinase 2 [Petunia integrifolia subsp. inflata]	1510	1.81058e-166	0.87963	0.944444	0.08878	0.09482	0.0918	0.00427092
221	1015.927904	1015.267114	5.18447	39.3856	MASCOT	52.9	7	33.23	122	4.50	gi|225444377	gi|225444377|ref|XP_002267414.1| PREDICTED: hypothetical protein [Vitis vinifera]	5.32	38.1049	C	6	gi|295687239	thiazole biosynthetic enzyme [Gossypium hirsutum]	1502	1.319e-165	0.816667	0.888889	0.07728	0.08882	0.08305	0.00816001
222	986.6392582	1073.64823	5.0964	37.7004	MASCOT	82.9	8	32.85	80.27	5.71	gi|157349674	gi|157349674|emb|CAO39530.1| unnamed protein product [Vitis vinifera]	4.86	30.5418	M	12	gi|15233062	short-chain dehydrogenase/reductase (SDR) family protein [Arabidopsis thaliana] gi|75311801|sp|Q9M2E2.1|SDR1_ARATH RecName: Full=(+)-neomenthol dehydrogenase; AltName: Full=Menthone:neomenthol reductase; AltName: Full=Short-chain dehydrogenase/reductase 1; Short=AtSDR1 gi|6850889|emb|CAB71052.1| putative protein [Arabidopsis thaliana] gi|15028055|gb|AAK76558.1| unknown protein [Arabidopsis thalia…	961	8.14252e-103	0.637324	0.785211	0.10957	0.12603	0.1178	0.011639
223	873.6159079	1079.347984	4.75602	37.5393	MASCOT	73.3	6	32.77	76	12.60	gi|163914197	gi|163914197	4.85	25.8905	UC	1	gi|163914197	putative plastid lipid-associated protein [Vitis hybrid cultivar]	1211	4.39705e-132	1	1	0.10897	0.11035	0.10966	0.000975807
