# Supplementary material for: Large-scale proteomic analysis of the grapevine leaf apoplastic fluid reveals mainly stress-related proteins and cell wall modifying enzymes
Source: BMC Plant Biol. 2013 Feb 8;13:24. doi: 10.1186/1471-2229-13-24 (PMC3640900; doi:10.1186/1471-2229-13-24)
Supplement: Additional file 2 — Data on protein identification from apoplastic fluid. Table shows the data related to gel image, MS and MS-MS analyses, prediction tools and blast-P search performed on all identified proteins from apoplastic fluid sample. [file 1471-2229-13-24-S2.xls]

## Sheet: Feuil1
Apoplast
spot n°	spot coordinate (pixel)		experimental pI	experimental MW (kDa)	engine	MS score	matched peptides	MS coverage	MSMS score	MSMS coverage	accession number	detailed accession number	theoretical pI	theoretical MW (kDa)	location and secretion prediction	blast-p search							normalized volume repetition 1	normalized volume repetition 2	normalized volume repetition 3	normalized volume repetition 4	normalized volume average	standart deviation
	x	y														rank	accession number	detailed accession number	score	e value	% identity	% homology
1	1533.589001	235.7797734	6.73157	68.0951	MASCOT	64.2	14	21.19	158.31	2.55	gi|147821903	gi|147821903|emb|CAN70430.1| hypothetical protein VITISV_025206 [Vitis vinifera]	5.78	100.951	S, TM	5	gi|255581663	alpha-glucosidase, putative [Ricinus communis] >gi|223528753|gb|EEF30763.1| alpha-glucosidase, putative [Ricinus communis]	3849	0	0.778742	0.866594	0.04729	0.06128	0.04487	0.06198	0.053855	0.00903651
2	1571.902162	302.4202538	6.84537	65.1891	MASCOT	164	32	42.42	153.75	2.70	gi|225423961	gi|225423961|ref|XP_002282429.1| PREDICTED: hypothetical protein isoform 1 [Vitis vinifera]	5.95	103.148	S, TM	5	gi|255581663	alpha-glucosidase, putative [Ricinus communis] >gi|223528753|gb|EEF30763.1| alpha-glucosidase, putative [Ricinus communis]	4097	0	0.812364	0.899132	0.10297	0.58045	0.10305	0.14125	0.23193	0.233045
3	1551.308873	362.5265294	6.78421	62.6404	MASCOT	48.4	12	22.80	220.64	7.08	gi|157344189	gi|157344189|emb|CAO69122.1| unnamed protein product [Vitis vinifera]	5.53	74.8537	NC	16	gi|255566528	Cucumisin precursor, putative [Ricinus communis] >gi|223536526|gb|EEF38173.1| Cucumisin precursor, putative [Ricinus communis]	2417	0	0.653901	0.78156	0.06445	0.12568	0.06373	0.06695	0.0802025	0.0303497
3	1551.308873	362.5265294	6.78421	62.6404	MASCOT	110	25	32.84	70.87	1.77	gi|225440254	gi|225440254|ref|XP_002283975.1| PREDICTED: hypothetical protein [Vitis vinifera]	5.60	74.796	S, TM	3	gi|255565362	Alpha-N-arabinofuranosidase 1 precursor, putative [Ricinus communis] >gi|223537072|gb|EEF38707.1| Alpha-N-arabinofuranosidase 1 precursor, putative [Ricinus communis]	2573	0	0.690265	0.828909
4	1642.844468	387.3956387	7.05582	61.6059	MASCOT				125.31	3.54	gi|157345245	gi|157345245|emb|CAO71973.1| unnamed protein product [Vitis vinifera]	5.86	80.7783	S, TM	3	gi|255584904	Xylem serine proteinase 1 precursor, putative [Ricinus communis] >gi|223527039|gb|EEF29226.1| Xylem serine proteinase 1 precursor, putative [Ricinus communis]	3134	0	0.769746	0.890228	0.11405	0.13975	0.14719	0.11795	0.129735	0.0162263
5	1582.960028	364.3116344	6.87819	62.5657	MASCOT				290.14	7.74	gi|157345245	gi|157345245|emb|CAO71973.1| unnamed protein product [Vitis vinifera]	5.86	80.7783	S, TM	3	gi|255584904	Xylem serine proteinase 1 precursor, putative [Ricinus communis] >gi|223527039|gb|EEF29226.1| Xylem serine proteinase 1 precursor, putative [Ricinus communis]	3134	0	0.769746	0.890228	0.06908	0.11264	0.09518	0.06711	0.0860025	0.0218867
6	1619.894123	366.0489935	6.98777	62.4931	MASCOT	146	29	35.94	104.03	4.43	gi|225440254	gi|225440254|ref|XP_002283975.1| PREDICTED: hypothetical protein [Vitis vinifera]	5.60	74.796	S, TM	3	gi|255565362	Alpha-N-arabinofuranosidase 1 precursor, putative [Ricinus communis] >gi|223537072|gb|EEF38707.1| Alpha-N-arabinofuranosidase 1 precursor, putative [Ricinus communis]	2573	0	0.690265	0.828909	0.07527	0.09886	0.07958	0.06809	0.08045	0.0131566
7	1691.716154	365.60732	7.2006	62.5116	MASCOT	94.8	21	28.55	89.88	4.43	gi|225440254	gi|225440254|ref|XP_002283975.1| PREDICTED: hypothetical protein [Vitis vinifera]	5.60	74.796	S, TM	3	gi|255565362	Alpha-N-arabinofuranosidase 1 precursor, putative [Ricinus communis] >gi|223537072|gb|EEF38707.1| Alpha-N-arabinofuranosidase 1 precursor, putative [Ricinus communis]	2573	0	0.690265	0.828909	0.03156	0.07452	0.10267	0.06304	0.0679475	0.0294221
8	1742.339332	589.1918114	7.35041	53.647	MASCOT	103	14	34.12			gi|149774708	gi|149774708|gb|ABR28392.1| ribulose-1,5-bisphosphate carboxylase/oxygenase [Ophioglossum petiolatum]	6.03	46.3877	NC	1	gi|149774708	ribulose-1,5-bisphosphate carboxylase/oxygenase [Ophioglossum petiolatum]	2253	0	1	1	0.03193	0.04406	0.0463	0.04454	0.0417075	0.00658908
9	1802.483059	597.6483913	7.52816	53.3303	MASCOT	195	20	34.52			gi|147769051	gi|147769051|emb|CAN63541.1| hypothetical protein VITISV_025530 [Vitis vinifera]	6.68	49.9408	UC	2	gi|91984000	ribulose-1,5-bisphosphate carboxylase/oxygenase large subunit [Vitis vinifera] >gi|115311623|sp|P56648.2|RBL_VITVI RecName: Full=Ribulose bisphosphate carboxylase large chain; Short=RuBisCO large subunit; Flags: Precursor >gi|91701658|gb|ABE47542.1| ribulose-1,5-bisphosphate carboxylase/oxygenase large subunit [Vitis vinifera] >gi|239764750|gb|ACS15220.1| ribulose-1,5-bisphosphate carboxylase/oxy…	2352	0	0.943158	0.943158	0.10173	0.10877	0.10047	0.08593	0.099225	0.00958626
10	1648.568656	674.1090239	7.07278	50.5292	MASCOT	95.4	10	26.79	58.98	2.64	gi|157360089	gi|157360089|emb|CAO69272.1| unnamed protein product [Vitis vinifera]	6.75	58.4021	S	5	gi|255586003	heparanase, putative [Ricinus communis] >gi|223526439|gb|EEF28717.1| heparanase, putative [Ricinus communis]	2136	0	0.740942	0.844203	0.03199	0.02216	0.03044	0.02465	0.02731	0.00466538
11	1710.524068	674.7257109	7.25628	50.5071	MASCOT	87.8	8	23.39			gi|157360089	gi|157360089|emb|CAO69272.1| unnamed protein product [Vitis vinifera]	6.75	58.4021	S	5	gi|255586003	heparanase, putative [Ricinus communis] >gi|223526439|gb|EEF28717.1| heparanase, putative [Ricinus communis]	2136	0	0.740942	0.844203	0.02032	0.01445	0.0164	0.0209	0.0180175	0.00310664
12	1738.823255	679.4425875	7.34001	50.338	MASCOT	91.6	8	22.83			gi|157360089	gi|157360089|emb|CAO69272.1| unnamed protein product [Vitis vinifera]	6.75	58.4021	S	5	gi|255586003	heparanase, putative [Ricinus communis] >gi|223526439|gb|EEF28717.1| heparanase, putative [Ricinus communis]	2136	0	0.740942	0.844203	0.01549	0.02281	0.01864	0.02142	0.01959	0.00323676
13	1658.933226	750.7448294	7.1035	47.8333	MASCOT	87.4	11	15.60	96.72	2.71	gi|157337481	gi|157337481|emb|CAO21827.1| unnamed protein product [Vitis vinifera]	6.26	92.1783	S, TM	4	gi|255578884	beta-galactosidase, putative [Ricinus communis] >gi|223530194|gb|EEF32103.1| beta-galactosidase, putative [Ricinus communis]	3678	0	0.809524	0.892857	0.07331	0.05474	0.04949	0.07597	0.0633775	0.0132249
14	1643.786617	778.8676571	7.05861	46.872	MASCOT	150	19	43.47	223.83	6.21	gi|157339844	gi|157339844|emb|CAO44385.1| unnamed protein product [Vitis vinifera]	8.08	51.7455	S	5	gi|255548664	Aspartic proteinase nepenthesin-2 precursor, putative [Ricinus communis] >gi|223545332|gb|EEF46837.1| Aspartic proteinase nepenthesin-2 precursor, putative [Ricinus communis]	1394	2.57322e-153	0.617647	0.752101	0.08172	0.06585	0.06111	0.08074	0.072355	0.0104367
15	1700.133856	785.7525996	7.22552	46.6389	MASCOT				109.79	5.77	gi|225424647	gi|225424647|ref|XP_002285509.1| PREDICTED: hypothetical protein [Vitis vinifera]	5.99	42.1647	S, TM	4	gi|255578353	Alpha-L-fucosidase 2 precursor, putative [Ricinus communis] >gi|223530459|gb|EEF32343.1| Alpha-L-fucosidase 2 precursor, putative [Ricinus communis]	1400	5.22831e-154	0.659631	0.823219	0.09738	0.08422	0.03627	0.07613	0.0735	0.0263196
15	1700.133856	785.7525996	7.22552	46.6389	MASCOT	95	9	29.31			gi|225430555	gi|225430555|ref|XP_002285593.1| PREDICTED: hypothetical protein [Vitis vinifera]	8.79	51.1748	S	6	gi|255548664	Aspartic proteinase nepenthesin-2 precursor, putative [Ricinus communis] >gi|223545332|gb|EEF46837.1| Aspartic proteinase nepenthesin-2 precursor, putative [Ricinus communis]	1424	1.09771e-156	0.616034	0.759494
16	1423.850278	837.8961142	6.40509	44.9031	MASCOT	97.4	8	24.74			gi|225430555	gi|225430555|ref|XP_002285593.1| PREDICTED: hypothetical protein [Vitis vinifera]	8.79	51.1748	S	6	gi|255548664	Aspartic proteinase nepenthesin-2 precursor, putative [Ricinus communis] >gi|223545332|gb|EEF46837.1| Aspartic proteinase nepenthesin-2 precursor, putative [Ricinus communis]	1424	1.09771e-156	0.616034	0.759494	0.0754	0.07386	0.09464	0.05092	0.073705	0.0178916
17	1437.642155	823.6667973	6.44616	45.3716	MASCOT	94.6	8	22.24	106.08	4.57	gi|225430555	gi|225430555|ref|XP_002285593.1| PREDICTED: hypothetical protein [Vitis vinifera]	8.79	51.1748	S	6	gi|255548664	Aspartic proteinase nepenthesin-2 precursor, putative [Ricinus communis] >gi|223545332|gb|EEF46837.1| Aspartic proteinase nepenthesin-2 precursor, putative [Ricinus communis]	1424	1.09771e-156	0.616034	0.759494	0.06499	0.05725	0.04138	0.05525	0.0547175	0.00983379
18	1651.687424	843.1890795	7.08203	44.7298	MASCOT	95	11	26.29	44.69	6.21	gi|157339844	gi|157339844|emb|CAO44385.1| unnamed protein product [Vitis vinifera]	8.08	51.7455	S	5	gi|255548664	Aspartic proteinase nepenthesin-2 precursor, putative [Ricinus communis] >gi|223545332|gb|EEF46837.1| Aspartic proteinase nepenthesin-2 precursor, putative [Ricinus communis]	1394	2.57322e-153	0.617647	0.752101	0.15934	0.12115	0.1131	0.17822	0.142952	0.0309778
19	1692.856057	845.4065993	7.20398	44.6573	MASCOT	90.1	7	79.78			gi|116830469	gi|116830469|gb|ABK28192.1| unknown [Arabidopsis thaliana]	4.73	10.3737	C	2	gi|4580459	hypothetical protein [Arabidopsis thaliana] >gi|28204806|gb|AAO37145.1| hypothetical protein [Arabidopsis thaliana] >gi|91805451|gb|ABE65454.1| unknown [Arabidopsis thaliana]	475	9.43229e-47	1	1	0.15982	0.12425	0.03054	0.11745	0.108015	0.05489
19	1692.856057	845.4065993	7.20398	44.6573	MASCOT				68.72	4.15	gi|157329111	gi|157329111|emb|CAO24269.1| unnamed protein product [Vitis vinifera]	5.26	34.038	C	5	gi|255565049	chitinase, putative [Ricinus communis] >gi|223537224|gb|EEF38856.1| chitinase, putative [Ricinus communis]	978	5.48308e-105	0.629747	0.75
20	1532.08905	904.8717986	6.72711	42.7494	MASCOT	85.4	10	24.29	44.81	2.33	gi|157343877	gi|157343877|emb|CAO68383.1| unnamed protein product [Vitis vinifera]	5.60	47.4037	UC	3	gi|255540059	lysosomal alpha-mannosidase, putative [Ricinus communis] >gi|223550209|gb|EEF51696.1| lysosomal alpha-mannosidase, putative [Ricinus communis]	1678	0	0.716628	0.833724	0.0355	0.06342	0.05411	0.04405	0.04927	0.0121176
20	1532.08905	904.8717986	6.72711	42.7494	MASCOT				97.33	6.62	gi|225435616	gi|225435616|ref|XP_002285642.1| PREDICTED: hypothetical protein [Vitis vinifera]	5.21	35.2646	S	5	gi|26398017	RecName: Full=Peroxidase N; AltName: Full=Neutral peroxidase; Flags: Precursor >gi|16096|emb|CAA40796.1| peroxidase [Armoracia rusticana]	1115	7.43165e-121	0.657321	0.797508
21	1533.334238	1013.437949	6.73081	39.4395	MASCOT	81.6	8	32.35	50.92	3.26	gi|76559894	gi|76559894|tpe|CAI56334.1| TPA: isoflavone reductase-like protein 5 [Vitis vinifera]	5.76	33.8856	UC	1	gi|76559894	TPA: isoflavone reductase-like protein 5 [Vitis vinifera]	1595	1.37858e-176	1	1	0.03862	0.06739	0.04687	0.04999	0.0507175	0.0121058
21	1533.334238	1013.437949	6.73081	39.4395	MASCOT	89.3	10	53.54			gi|157355447	gi|157355447|emb|CAO48837.1| unnamed protein product [Vitis vinifera]	5.31	26.8217	S, TM	4	gi|211906538	class III peroxidase [Gossypium hirsutum]	1073	4.94489e-116	0.808	0.892
22	1788.902506	1042.889815	7.48805	38.5802	MASCOT				67.79	3.51	gi|170243	gi|170243|gb|AAA34078.1| beta(1,3)-glucanase regulator [Nicotiana plumbaginifolia]	9.45	40.5402	S, TM	1	gi|170243	beta(1,3)-glucanase regulator [Nicotiana plumbaginifolia]	1946	0	1	1	0.05531	0.04562	0.05682	0.04495	0.050675	0.00626027
23	1740.805546	1059.128616	7.34587	38.1135	MASCOT	160	20	48.58	226.97	15.45	gi|225459180	gi|225459180|ref|XP_002285723.1| PREDICTED: hypothetical protein [Vitis vinifera]	7.54	33.7901	S	8	gi|6093671	RecName: Full=Cationic peroxidase 1; AltName: Full=PNPC1; Flags: Precursor >gi|1491776|gb|AAB06183.1| cationic peroxidase [Arachis hypogaea]	1208	1.0257e-131	0.742671	0.850163	0.17485	0.17806	0.20774	0.19615	0.1892	0.015514
24	1498.37307	1057.383089	6.62689	38.1634	MASCOT	138	13	36.23	84.44	3.76	gi|225441379	gi|225441379|ref|XP_002277827.1| PREDICTED: hypothetical protein [Vitis vinifera]	8.96	37.3765	S	2	gi|188011481	beta-1,3-glucanase [Vitis riparia]	1779	0	0.976812	0.988406	0.04537	0.03817	0.03076	0.04393	0.0395575	0.0066389
25	1529.072992	1078.847282	6.71815	37.5535	MASCOT	149	12	61.41	138.99	11.41	gi|157355447	gi|157355447|emb|CAO48837.1| unnamed protein product [Vitis vinifera]	5.31	26.8217	S, TM	4	gi|211906538	class III peroxidase [Gossypium hirsutum]	1073	4.94489e-116	0.808	0.892	0.05592	0.10707	0.06681	0.07724	0.07676	0.0220018
26	1741.204892	1104.70144	7.34705	36.8304	MASCOT	172	13	44.47	340.75	15.45	gi|225459180	gi|225459180|ref|XP_002285723.1| PREDICTED: hypothetical protein [Vitis vinifera]	7.54	33.7901	S	8	gi|6093671	RecName: Full=Cationic peroxidase 1; AltName: Full=PNPC1; Flags: Precursor >gi|1491776|gb|AAB06183.1| cationic peroxidase [Arachis hypogaea]	1208	1.0257e-131	0.742671	0.850163	0.34883	0.36369	0.37315	0.3374	0.355767	0.0158157
27	1876.619649	1137.566142	7.74695	35.9297	MASCOT	185	17	59.11	297.74	12.64	gi|225441373	gi|225441373|ref|XP_002277446.1| PREDICTED: hypothetical protein [Vitis vinifera]	8.45	36.6767	S, TM	4	gi|188011481	beta-1,3-glucanase [Vitis riparia]	1400	6.49495e-154	0.77971	0.863768	0.27408	0.12852	0.29818	0.17513	0.218977	0.0804456
28	1509.900545	1127.754244	6.66116	36.1965	MASCOT	89.6	10	33.68	77.23	3.81	gi|147771556	gi|147771556|emb|CAN78176.1| hypothetical protein VITISV_037683 [Vitis vinifera]	5.98	33.1804	S, TM	2	gi|308229784	xyloglucan endotransglucosylase/hydrolase [Gossypium hirsutum]	1337	1.07368e-146	0.819444	0.899306	0.16515	0.22053	0.08567	0.13229	0.15091	0.0567236
29	1705.030382	1159.502073	7.24002	35.3399	MASCOT	194	20	67.36	59.7	5.90	gi|147771556	gi|147771556|emb|CAN78176.1| hypothetical protein VITISV_037683 [Vitis vinifera]	5.98	33.1804	S, TM	2	gi|308229784	xyloglucan endotransglucosylase/hydrolase [Gossypium hirsutum]	1337	1.07368e-146	0.819444	0.899306	0.24281	0.2296	0.10149	0.19384	0.191935	0.0637465
29	1705.030382	1159.502073	7.24002	35.3399	MASCOT	81.6	14	37.53	543.75	25.55	gi|225459180	gi|225459180|ref|XP_002285723.1| PREDICTED: hypothetical protein [Vitis vinifera]	7.54	33.7901	S	8	gi|6093671	RecName: Full=Cationic peroxidase 1; AltName: Full=PNPC1; Flags: Precursor >gi|1491776|gb|AAB06183.1| cationic peroxidase [Arachis hypogaea]	1208	1.0257e-131	0.742671	0.850163
30	1734.02906	1135.355771	7.32583	35.9896	MASCOT	69.5	6	19.45			gi|125563554	gi|125563554|gb|EAZ08934.1| hypothetical protein OsI_31199 [Oryza sativa Indica Group]	5.26	45.7869	UC	21	gi|302142813	unnamed protein product [Vitis vinifera]	289	4.40567e-25	0.28972	0.489097	0.13146	0.10869	0.06157	0.09061	0.0980825	0.0295273
31	1990.135681	1236.905664	8.08123	33.3319	MASCOT				45.65	6.13	gi|15213852	gi|15213852|gb|AAK92200.1|AF402939_1 chitinase-B [Sorghum halepense]	8.31	27.5417	S	1	gi|15213852	chitinase-B [Sorghum halepense]	1371	1.47255e-150	1	1	0.06501	0.02225	0.03431	0.03475	0.03908	0.0182311
32	2315.24153	1906.989604	9.03387	20.7102	MASCOT	125	8	35.13	60.7	8.10	gi|225453348	gi|225453348|ref|XP_002271321.1| PREDICTED: hypothetical protein isoform 1 [Vitis vinifera]	6.85	16.3097	UC	3	gi|284433792	nucleoside diphosphate kinase B [Jatropha curcas]	690	1.15361e-71	0.871622	0.952703	0.0642	0.03926	0.046	0.09882	0.06207	0.0266686
32	2315.24153	1906.989604	9.03387	20.7102	MASCOT	102	7	45.93	26.59	6.97	gi|225457957	gi|225457957|ref|XP_002274869.1| PREDICTED: hypothetical protein [Vitis vinifera]	8.93	17.9384	UC	2	gi|3334157	RecName: Full=Peptidyl-prolyl cis-trans isomerase; Short=PPIase; AltName: Full=Cyclophilin; AltName: Full=Cyclosporin A-binding protein; AltName: Full=Rotamase >gi|1220142|emb|CAA59468.1| cyclophilin [Catharanthus roseus]	836	1.31189e-88	0.912791	0.94186
33	2085.444863	2035.3866	8.36124	19.2664	MASCOT	84.9	6	25.77	188.74	13.33	gi|225426801	gi|225426801|ref|XP_002283030.1| PREDICTED: hypothetical protein [Vitis vinifera]	7.85	24.1851	S, TM	7	gi|1839046	osmotin-like protein [Vitis vinifera]	1011	7.8404e-109	0.831111	0.902222	0.16732	0.16026	0.13166	0.17228	0.15788	0.0181625
34	2085.444863	2035.3866	8.36124	19.2664	MASCOT	83.9	7	27.11	200.35	7.55	gi|225426801	gi|225426801|ref|XP_002283030.1| PREDICTED: hypothetical protein [Vitis vinifera]	7.85	24.1851	S, TM	7	gi|1839046	osmotin-like protein [Vitis vinifera]	1011	7.8404e-109	0.831111	0.902222	0.7139	0.5411	0.2542	0.70866	0.554465	0.215664
35	2063.14985	2086.640705	8.29579	18.7776	MASCOT				62.1	6.25	gi|225429115	gi|225429115|ref|XP_002273416.1| PREDICTED: hypothetical protein [Vitis vinifera]	8.12	17.4234	S	2	gi|307340513	pathogenesis-related protein 1 [Vitis hybrid cultivar] >gi|307340529|gb|ADN43426.1| pathogenesis-related protein 1 [Vitis hybrid cultivar]	841	4.07932e-89	0.99375	1	0.12911	0.1034	0.04996	0.09944	0.0954775	0.0330729
36	2189.122695	2084.607596	8.66515	18.796	MASCOT	79.5	7	25.77	175.47	13.33	gi|225426801	gi|225426801|ref|XP_002283030.1| PREDICTED: hypothetical protein [Vitis vinifera]	7.85	24.1851	S, TM	7	gi|1839046	osmotin-like protein [Vitis vinifera]	1011	7.8404e-109	0.831111	0.902222	0.22516	0.161	0.06596	0.16243	0.153638	0.0656616
36	2189.122695	2084.607596	8.66515	18.796	MASCOT				228.28	17.39	gi|225429250	gi|225429250|ref|XP_002265050.1| PREDICTED: hypothetical protein [Vitis vinifera]	8.41	17.5736	S	3	gi|307340513	pathogenesis-related protein 1 [Vitis hybrid cultivar] >gi|307340529|gb|ADN43426.1| pathogenesis-related protein 1 [Vitis hybrid cultivar]	685	4.38373e-71	0.819876	0.881988
37	1854.364129	2117.061855	7.68131	18.5111	MASCOT				145.45	16.25	gi|225429119	gi|225429119|ref|XP_002273788.1| PREDICTED: hypothetical protein [Vitis vinifera]	7.51	17.3364	S	2	gi|163914225	putative pathogenesis-related protein 1 [Vitis hybrid cultivar]	827	1.71388e-87	0.96875	0.98125	1.28311	1.3933	0.09954	0.15462	0.732642	0.70105
38	1961.751417	2099.329425	7.99773	18.6643	MASCOT	129	10	41.21	148.95	8.10	gi|225453348	gi|225453348|ref|XP_002271321.1| PREDICTED: hypothetical protein isoform 1 [Vitis vinifera]	6.85	16.3097	UC	3	gi|284433792	nucleoside diphosphate kinase B [Jatropha curcas]	690	1.15361e-71	0.871622	0.952703	0.09245	0.08162	0.02976	0.04429	0.06203	0.0298061
39	2406.403806	1080.453816	9.29974	37.5082	MASCOT	231	23	66.08	144.19	8.11	gi|225441375	gi|225441375|ref|XP_002277511.1| PREDICTED: hypothetical protein [Vitis vinifera]	9.39	37.5019	S, TM	2	gi|7801384	beta 1-3 glucanase [Vitis vinifera]	1797	0	0.988406	0.991304	0.32457	0.14572	0.29451	0.3522	0.27925	0.0920846
40	2459.325414	1121.413969	9.45382	36.3698	MASCOT	195	21	65.21	212.28	8.98	gi|225441375	gi|225441375|ref|XP_002277511.1| PREDICTED: hypothetical protein [Vitis vinifera]	9.39	37.5019	S, TM	2	gi|7801384	beta 1-3 glucanase [Vitis vinifera]	1797	0	0.988406	0.991304	0.77321	0.46603	1.40936	1.04718	0.923945	0.40134
41	2358.535243	1149.570681	9.1602	35.6058	MASCOT	118	20	40.28	174.02	6.95	gi|225441379	gi|225441379|ref|XP_002277827.1| PREDICTED: hypothetical protein [Vitis vinifera]	8.96	37.3765	S	2	gi|188011481	beta-1,3-glucanase [Vitis riparia]	1779	0	0.976812	0.988406	1.7153	0.93831	3.98887	1.64561	2.07202	1.32523
42	2358.535243	1149.570681	9.1602	35.6058	MASCOT	173	17	53.91	225.29	10.43	gi|225441379	gi|225441379|ref|XP_002277827.1| PREDICTED: hypothetical protein [Vitis vinifera]	8.96	37.3765	S	2	gi|188011481	beta-1,3-glucanase [Vitis riparia]	1779	0	0.976812	0.988406	0.04698	0.02022	0.04477	0.04919	0.04029	0.0135011
43	2230.960669	1242.958123	8.78758	33.1797	MASCOT	69.5	6	35.55			gi|115488670	gi|115488670|ref|NP_001066822.1| Os12g0501400 [Oryza sativa Japonica Group]	9.72	24.2376	C	1	gi|115488670	Os12g0501400 [Oryza sativa Japonica Group] >gi|77555833|gb|ABA98629.1| universal stress protein family protein, expressed [Oryza sativa Japonica Group] >gi|113649329|dbj|BAF29841.1| Os12g0501400 [Oryza sativa Japonica Group]	1166	7.05648e-127	1	1	0.1206	0.11361	0.14695	0.11211	0.123317	0.0161836
43	2230.960669	1242.958123	8.78758	33.1797	MASCOT	54.1	8	20.25	66.32	2.71	gi|157353359	gi|157353359|emb|CAO45285.1| unnamed protein product [Vitis vinifera]	7.22	59.4726	NC	2	gi|255573661	Pectinesterase-2 precursor, putative [Ricinus communis] >gi|223532839|gb|EEF34613.1| Pectinesterase-2 precursor, putative [Ricinus communis]	1481	2.17143e-163	0.565295	0.708408
44	2332.878442	1324.473422	9.08535	31.1975	MASCOT	109	11	39.73	94.11	12.79	gi|225462669	gi|225462669|ref|XP_002264744.1| PREDICTED: hypothetical protein [Vitis vinifera]	8.98	31.8347	S	2	gi|197253305	class III chitinase [Vitis vinifera]	1537	7.7675e-170	0.989899	0.989899	1.10607	0.70409	0.8954	0.96591	0.917868	0.167266
45	2460.981674	1060.615666	9.45864	38.071	MASCOT	192	20	62.02	161	6.66	gi|225441375	gi|225441375|ref|XP_002277511.1| PREDICTED: hypothetical protein [Vitis vinifera]	9.39	37.5019	S, TM	2	gi|7801384	beta 1-3 glucanase [Vitis vinifera]	1797	0	0.988406	0.991304	0.12957	0.06079	0.17573	0.18422	0.137577	0.0565437
46	2630.24208	1071.845188	9.95019	37.7515	MASCOT	101	10	34.78	278.85	13.91	gi|225441375	gi|225441375|ref|XP_002277511.1| PREDICTED: hypothetical protein [Vitis vinifera]	9.39	37.5019	S, TM	2	gi|7801384	beta 1-3 glucanase [Vitis vinifera]	1797	0	0.988406	0.991304	0.0952	0.0495	0.05786	0.05175	0.0635775	0.0213755
47	2629.016677	1122.907087	9.94664	36.3289	MASCOT	228	22	65.79	162.32	8.11	gi|225441375	gi|225441375|ref|XP_002277511.1| PREDICTED: hypothetical protein [Vitis vinifera]	9.39	37.5019	S, TM	2	gi|7801384	beta 1-3 glucanase [Vitis vinifera]	1797	0	0.988406	0.991304	0.39086	0.26007	0.28113	0.12529	0.264338	0.108999
48	2116.472238	1188.52833	8.45226	34.5735	MASCOT	78.4	11	31.33	133.89	4.93	gi|157335788	gi|157335788|emb|CAO61618.1| unnamed protein product [Vitis vinifera]	8.53	50.8225	M	4	gi|255545932	Aspartic proteinase nepenthesin-1 precursor, putative [Ricinus communis] >gi|223547112|gb|EEF48609.1| Aspartic proteinase nepenthesin-1 precursor, putative [Ricinus communis]	1472	2.95764e-162	0.718447	0.851942	0.3654	0.2459	0.2015	0.27369	0.271622	0.0692274
49	2156.66991	1241.133031	8.5701	33.2255	MASCOT	75.1	9	20.43	131.81	5.60	gi|157353359	gi|157353359|emb|CAO45285.1| unnamed protein product [Vitis vinifera]	7.22	59.4726	NC	2	gi|255573661	Pectinesterase-2 precursor, putative [Ricinus communis] >gi|223532839|gb|EEF34613.1| Pectinesterase-2 precursor, putative [Ricinus communis]	1481	2.17143e-163	0.565295	0.708408	0.15303	0.15168	0.13366	0.12719	0.14139	0.0129456
49	2156.66991	1241.133031	8.5701	33.2255	MASCOT				133.58	14.22	gi|225426801	gi|225426801|ref|XP_002283030.1| PREDICTED: hypothetical protein [Vitis vinifera]	7.85	24.1851	S, TM	7	gi|1839046	osmotin-like protein [Vitis vinifera]	1011	7.8404e-109	0.831111	0.902222
50	2315.614742	1389.589775	9.03496	29.7049	MASCOT				412.04	6.85	gi|157337481	gi|157337481|emb|CAO21827.1| unnamed protein product [Vitis vinifera]	6.26	92.1783	S, TM	4	gi|255578884	beta-galactosidase, putative [Ricinus communis] >gi|223530194|gb|EEF32103.1| beta-galactosidase, putative [Ricinus communis]	3678	0	0.809524	0.892857	0.16295	0.10296	0.13162	0.13249	0.132505	0.0244989
51	1040.230312	858.2775153	5.2575	44.2387	MASCOT	83.3	18	14.97	54.27	1.30	gi|157341194	gi|157341194|emb|CAO49101.1| unnamed protein product [Vitis vinifera]	5.54	111.864	S	3	gi|255543553	lysosomal alpha-mannosidase, putative [Ricinus communis] >gi|223547850|gb|EEF49342.1| lysosomal alpha-mannosidase, putative [Ricinus communis]	4258	0	0.778656	0.871542	0.08074	0.18742	0.07357	0.08701	0.107185	0.0537711
52	1072.681708	867.1467671	5.35495	43.952	MASCOT	83.5	26	21.60	119.89	3.21	gi|157341194	gi|157341194|emb|CAO49101.1| unnamed protein product [Vitis vinifera]	5.54	111.864	S	3	gi|255543553	lysosomal alpha-mannosidase, putative [Ricinus communis] >gi|223547850|gb|EEF49342.1| lysosomal alpha-mannosidase, putative [Ricinus communis]	4258	0	0.778656	0.871542	0.07309	0.09606	0.05332	0.06155	0.071005	0.0185675
52	1072.681708	867.1467671	5.35495	43.952	MASCOT	63	13	32.82	197.32	10.17	gi|225466690	gi|225466690|ref|XP_002263049.1| PREDICTED: hypothetical protein [Vitis vinifera]	5.95	42.5254	C	2	gi|238563983	chloroplast sedoheptulose-1,7-bisphosphatase [Solanum lycopersicum]	1861	0	0.880711	0.951777
53	1817.888038	778.7278487	7.57365	46.8767	MASCOT	153	21	27.77	186.27	3.54	gi|157337481	gi|157337481|emb|CAO21827.1| unnamed protein product [Vitis vinifera]	6.26	92.1783	S, TM	4	gi|255578884	beta-galactosidase, putative [Ricinus communis] >gi|223530194|gb|EEF32103.1| beta-galactosidase, putative [Ricinus communis]	3678	0	0.809524	0.892857	0.2601	0.27152	0.22153	0.20952	0.240668	0.02981
53	1817.888038	778.7278487	7.57365	46.8767	MASCOT				184.15	8.13	gi|225424647	gi|225424647|ref|XP_002285509.1| PREDICTED: hypothetical protein [Vitis vinifera]	5.99	42.1647	S, TM	4	gi|255578353	Alpha-L-fucosidase 2 precursor, putative [Ricinus communis] >gi|223530459|gb|EEF32343.1| Alpha-L-fucosidase 2 precursor, putative [Ricinus communis]	1400	5.22831e-154	0.659631	0.823219
54	1807.889077	797.3676517	7.54413	46.2478	MASCOT	121	18	40.94	173.3	5.77	gi|225424647	gi|225424647|ref|XP_002285509.1| PREDICTED: hypothetical protein [Vitis vinifera]	5.99	42.1647	S, TM	4	gi|255578353	Alpha-L-fucosidase 2 precursor, putative [Ricinus communis] >gi|223530459|gb|EEF32343.1| Alpha-L-fucosidase 2 precursor, putative [Ricinus communis]	1400	5.22831e-154	0.659631	0.823219	0.19719	0.1336	0.43846	0.1644	0.233412	0.139142
55	1895.997644	863.2743049	7.80407	44.077	MASCOT				102.36	4.15	gi|157329111	gi|157329111|emb|CAO24269.1| unnamed protein product [Vitis vinifera]	5.26	34.038	C	5	gi|255565049	chitinase, putative [Ricinus communis] >gi|223537224|gb|EEF38856.1| chitinase, putative [Ricinus communis]	978	5.48308e-105	0.629747	0.75	0.22095	0.17404	0.18492	0.14682	0.181683	0.0306932
55	1895.997644	863.2743049	7.80407	44.077	MASCOT	68.2	8	32.69	226.77	11.71	gi|225469348	gi|225469348|ref|XP_002270579.1| PREDICTED: hypothetical protein [Vitis vinifera]	8.74	39.6935	S	5	gi|255565049	chitinase, putative [Ricinus communis] >gi|223537224|gb|EEF38856.1| chitinase, putative [Ricinus communis]	1218	6.75638e-133	0.670241	0.769437
56	1736.517704	766.9121964	7.33319	47.2788	MASCOT	100	15	19.85	139.05	2.71	gi|157337481	gi|157337481|emb|CAO21827.1| unnamed protein product [Vitis vinifera]	6.26	92.1783	S, TM	4	gi|255578884	beta-galactosidase, putative [Ricinus communis] >gi|223530194|gb|EEF32103.1| beta-galactosidase, putative [Ricinus communis]	3678	0	0.809524	0.892857
56	1736.517704	766.9121964	7.33319	47.2788	MASCOT				172.52	7.09	gi|157350105	gi|157350105|emb|CAO40043.1| unnamed protein product [Vitis vinifera]	9.05	50.9	S, TM	3	gi|255564232	Pectinesterase-3 precursor, putative [Ricinus communis] >gi|223537675|gb|EEF39298.1| Pectinesterase-3 precursor, putative [Ricinus communis]	1576	2.53635e-174	0.638767	0.781938	0.12917	0.14096	0.12375	0.12653	0.130103	0.00756906
57	1694.187183	817.934536	7.20792	45.5615	MASCOT	102	10	31.60	72.69	4.36	gi|225430555	gi|225430555|ref|XP_002285593.1| PREDICTED: hypothetical protein [Vitis vinifera]	8.79	51.1748	S	6	gi|255548664	Aspartic proteinase nepenthesin-2 precursor, putative [Ricinus communis] >gi|223545332|gb|EEF46837.1| Aspartic proteinase nepenthesin-2 precursor, putative [Ricinus communis]	1424	1.09771e-156	0.616034	0.759494	0.12245	0.08725	0.03957	0.0967	0.0864925	0.0346383
58	1790.899834	993.2313363	7.49395	40.0385	MASCOT				81.34	10.13	gi|157329180	gi|157329180|emb|CAO24609.1| unnamed protein product [Vitis vinifera]	6.12	15.9841	NC	3	gi|255560830	beta-galactosidase, putative [Ricinus communis] >gi|223539327|gb|EEF40918.1| beta-galactosidase, putative [Ricinus communis]	615	6.44969e-63	0.756944	0.868056	0.0608	0.05285	0.06668	0.07639	0.06418	0.00991846
59	2269.583095	920.9056669	8.9005	42.2464	MASCOT				57.64	3.54	gi|225469348	gi|225469348|ref|XP_002270579.1| PREDICTED: hypothetical protein [Vitis vinifera]	8.74	39.6935	S	5	gi|255565049	chitinase, putative [Ricinus communis] >gi|223537224|gb|EEF38856.1| chitinase, putative [Ricinus communis]	1218	6.75638e-133	0.670241	0.769437	0.20941	0.17192	0.20667	0.31405	0.225513	0.061442
60	2331.002301	1031.51932	9.07988	38.91	MASCOT	110	13	43.96	186.54	14.55	gi|157355449	gi|157355449|emb|CAO48839.1| unnamed protein product [Vitis vinifera]	8.81	34.3898	S, TM	3	gi|211906538	class III peroxidase [Gossypium hirsutum]	1285	1.38147e-140	0.766154	0.858462	0.13072	0.15682	0.11214	0.26297	0.165662	0.0674106
61	2119.393634	1086.181312	8.46083	37.3471	MASCOT	157	19	44.05	172.77	8.98	gi|225441379	gi|225441379|ref|XP_002277827.1| PREDICTED: hypothetical protein [Vitis vinifera]	8.96	37.3765	S	2	gi|188011481	beta-1,3-glucanase [Vitis riparia]	1779	0	0.976812	0.988406	0.4051	0.29244	0.22477	0.37744	0.324937	0.0822033
62	2045.218014	1139.537909	8.24313	35.8763	MASCOT	171	18	54.57	166.96	15.45	gi|225459180	gi|225459180|ref|XP_002285723.1| PREDICTED: hypothetical protein [Vitis vinifera]	7.54	33.7901	S	8	gi|6093671	RecName: Full=Cationic peroxidase 1; AltName: Full=PNPC1; Flags: Precursor >gi|1491776|gb|AAB06183.1| cationic peroxidase [Arachis hypogaea]	1208	1.0257e-131	0.742671	0.850163	0.10524	0.06883	0.1221	0.11893	0.103775	0.0244184
63	2296.84578	1132.679841	8.98015	36.0623	MASCOT	176	22	53.04	205.35	8.98	gi|225441375	gi|225441375|ref|XP_002277511.1| PREDICTED: hypothetical protein [Vitis vinifera]	9.39	37.5019	S, TM	2	gi|7801384	beta 1-3 glucanase [Vitis vinifera]	1797	0	0.988406	0.991304	0.17918	0.46187	0.36599	0.17764	0.29617	0.141501
64	2119.298849	1142.602686	8.46055	35.7935	MASCOT	85.2	15	32.46	93.84	6.95	gi|225441379	gi|225441379|ref|XP_002277827.1| PREDICTED: hypothetical protein [Vitis vinifera]	8.96	37.3765	S	2	gi|188011481	beta-1,3-glucanase [Vitis riparia]	1779	0	0.976812	0.988406	0.07583	0.08054	0.16668	0.09465	0.104425	0.0422666
65	2037.21306	1085.147071	8.21962	37.3761	MASCOT	89.8	13	33.23	148.3	11.07	gi|10880381	gi|10880381|emb|CAC14015.1| chitinase [Vitis vinifera]	8.09	34.6308	S	1	gi|10880381	chitinase [Vitis vinifera]	1721	0	1	1	0.61403	0.45311	0.39047	0.53594	0.498387	0.0974331
66	1869.352942	311.427359	7.72552	64.8028	MASCOT	80.7	10	9.98			gi|147787240	gi|147787240|emb|CAN60336.1| hypothetical protein VITISV_043773 [Vitis vinifera]	7.07	99.4823	S	8	gi|255587355	alpha-glucosidase, putative [Ricinus communis] >gi|223525653|gb|EEF28141.1| alpha-glucosidase, putative [Ricinus communis]	3111	0	0.668558	0.786606	0.02261	0.01966	0.01934	0.02078	0.0205975	0.0014769
67	1859.184959	392.1058827	7.69553	61.4113	MASCOT	92.2	17	16.91			gi|157354845	gi|157354845|emb|CAO48191.1| unnamed protein product [Vitis vinifera]	5.55	112.095	S, TM	6	gi|15239274	glycosyl hydrolase family 38 protein [Arabidopsis thaliana] >gi|10177130|dbj|BAB10420.1| alpha-mannosidase [Arabidopsis thaliana]	3574	0	0.653398	0.774757	0.04053	0.05199	0.07849	0.02858	0.0498975	0.0213237
68	1959.649039	456.4859341	7.99154	58.7938	MASCOT	160	25	36.24	120.32	2.68	gi|157335112	gi|157335112|emb|CAO60942.1| unnamed protein product [Vitis vinifera]	6.10	79.1296	NC	5	gi|14150446	subtilisin-type protease precursor [Glycine max]	2437	0	0.633288	0.79567	0.04604	0.03393	0.05328	0.03493	0.042045	0.0092855
69	1707.871468	388.5448606	7.24843	61.5584	MASCOT				150.96	3.52	gi|1771160	gi|1771160|emb|CAA67429.1| SBT1 [Solanum lycopersicum]	6.17	81.3548	S	1	gi|1771160	SBT1 [Solanum lycopersicum] >gi|3687305|emb|CAA06999.1| subtilisin-like protease [Solanum lycopersicum]	4092	0	1	1
69	1707.871468	388.5448606	7.24843	61.5584	MASCOT	35	2	53.57			gi|157343556	gi|157343556|emb|CAO68062.1| unnamed protein product [Vitis vinifera]	9.42	6.49366	C		gi|	unnamed protein product [Vitis vinifera]		no blast found			0.08756	0.1613	0.27191	0.13033	0.162775	0.0787879
70	2037.183492	430.5656579	8.21953	59.8382	MASCOT	193	28	43.48	129.68	2.68	gi|157335112	gi|157335112|emb|CAO60942.1| unnamed protein product [Vitis vinifera]	6.10	79.1296	NC	5	gi|14150446	subtilisin-type protease precursor [Glycine max]	2437	0	0.633288	0.79567	0.0897	0.06787	0.19097	0.08464	0.108295	0.0559007
71	2037.183492	430.5656579	8.21953	59.8382	MASCOT	209	30	43.08	126.9	2.68	gi|157335112	gi|157335112|emb|CAO60942.1| unnamed protein product [Vitis vinifera]	6.10	79.1296	NC	5	gi|14150446	subtilisin-type protease precursor [Glycine max]	2437	0	0.633288	0.79567	0.06963	0.04844	0.12317	0.051	0.07306	0.0347158
72	2035.445514	443.8960162	8.21442	59.2995	MASCOT	196	29	44.42	112.6	2.68	gi|157335112	gi|157335112|emb|CAO60942.1| unnamed protein product [Vitis vinifera]	6.10	79.1296	NC	5	gi|14150446	subtilisin-type protease precursor [Glycine max]	2437	0	0.633288	0.79567	0.13164	0.10227	0.19135	0.1025	0.13194	0.0419391
73	1745.231869	478.4771434	7.35896	57.9177	MASCOT	72.7	9	28.91	97.79	4.50	gi|157353908	gi|157353908|emb|CAO46443.1| unnamed protein product [Vitis vinifera]	5.79	41.0151	S	6	gi|119507463	pectin methylesterase 2 [Pyrus communis]	1560	1.56419e-172	0.767196	0.862434	0.02411	0.04214	0.03745	0.03753	0.0353075	0.00778025
74	1901.556387	524.3256753	7.82045	56.1209	MASCOT	126	23	22.21	152.28	2.61	gi|157341194	gi|157341194|emb|CAO49101.1| unnamed protein product [Vitis vinifera]	5.54	111.864	S	3	gi|255543553	lysosomal alpha-mannosidase, putative [Ricinus communis] >gi|223547850|gb|EEF49342.1| lysosomal alpha-mannosidase, putative [Ricinus communis]	4258	0	0.778656	0.871542	0.13795	0.11271	0.16518	0.11471	0.132637	0.0245339
75	1026.809649	759.3005731	5.21717	47.5392	MASCOT	129	12	36.74	267.27	9.63	gi|225435616	gi|225435616|ref|XP_002285642.1| PREDICTED: hypothetical protein [Vitis vinifera]	5.21	35.2646	S	5	gi|26398017	RecName: Full=Peroxidase N; AltName: Full=Neutral peroxidase; Flags: Precursor >gi|16096|emb|CAA40796.1| peroxidase [Armoracia rusticana]	1115	7.43165e-121	0.657321	0.797508	0.14636	0.43232	0.20573	0.16911	0.23838	0.131586
76	1026.768045	792.7882413	5.21705	46.4017	MASCOT	121	13	38.85	229.78	9.63	gi|225435616	gi|225435616|ref|XP_002285642.1| PREDICTED: hypothetical protein [Vitis vinifera]	5.21	35.2646	S	5	gi|26398017	RecName: Full=Peroxidase N; AltName: Full=Neutral peroxidase; Flags: Precursor >gi|16096|emb|CAA40796.1| peroxidase [Armoracia rusticana]	1115	7.43165e-121	0.657321	0.797508	0.13663	0.53054	0.21063	0.1712	0.26225	0.181397
77	1398.446215	293.0901822	6.3294	65.5908	MASCOT	114	19	23.05	148.28	2.27	gi|225423961	gi|225423961|ref|XP_002282429.1| PREDICTED: hypothetical protein isoform 1 [Vitis vinifera]	5.95	103.148	S, TM	5	gi|255581663	alpha-glucosidase, putative [Ricinus communis] >gi|223528753|gb|EEF30763.1| alpha-glucosidase, putative [Ricinus communis]	4097	0	0.812364	0.899132	0.07643	0.29926	0.04356	0.14049	0.139935	0.113587
78	1429.399376	296.888936	6.42162	65.4271	MASCOT	108	17	25.54	131.35	2.48	gi|225423961	gi|225423961|ref|XP_002282429.1| PREDICTED: hypothetical protein isoform 1 [Vitis vinifera]	5.95	103.148	S, TM	5	gi|255581663	alpha-glucosidase, putative [Ricinus communis] >gi|223528753|gb|EEF30763.1| alpha-glucosidase, putative [Ricinus communis]	4097	0	0.812364	0.899132	0.15027	0.13627	0.08454	0.11771	0.122198	0.0284272
79	1429.399376	296.888936	6.42162	65.4271	MASCOT				147.64	3.46	gi|225423961	gi|225423961|ref|XP_002282429.1| PREDICTED: hypothetical protein isoform 1 [Vitis vinifera]	5.95	103.148	S, TM	5	gi|255581663	alpha-glucosidase, putative [Ricinus communis] >gi|223528753|gb|EEF30763.1| alpha-glucosidase, putative [Ricinus communis]	4097	0	0.812364	0.899132	0.04008	0.33399	0.12926	0.13763	0.16024	0.12396
80	1173.599577	428.0727833	5.65758	59.9393	MASCOT	184	25	48.15	329.17	5.38	gi|157344189	gi|157344189|emb|CAO69122.1| unnamed protein product [Vitis vinifera]	5.53	74.8537	NC	16	gi|255566528	Cucumisin precursor, putative [Ricinus communis] >gi|223536526|gb|EEF38173.1| Cucumisin precursor, putative [Ricinus communis]	2417	0	0.653901	0.78156	5.80658	3.62518	3.10928	5.92385	4.61622	1.4583
81	1283.732539	444.4326203	5.98706	59.2778	MASCOT	73.6	18	36.77	81.56	2.43	gi|42795485	gi|42795485|gb|AAS46052.1| ATP synthase CF1 alpha chain [Oryza sativa Indica Group]	6.66	58.9778	M	1	gi|42795485	ATP synthase CF1 alpha chain [Oryza sativa Indica Group] >gi|42795552|gb|AAS46118.1| ATP synthase CF1 alpha chain [Oryza sativa Japonica Group] >gi|42795616|gb|AAS46181.1| ATP synthase CF1 alpha chain [Oryza sativa Japonica Group] >gi|290790571|gb|ADD62831.1| ATP synthase CF1 alpha subunit [Oryza sativa Japonica Group] >gi|290790640|gb|ADD62899.1| ATP synthase CF1 alpha subunit [Oryza meridionali…	2788	0	1	1	7.40164	11.4674	10.9857	10.1044	9.98979	1.81539
81	1283.732539	444.4326203	5.98706	59.2778	MASCOT				330.75	7.08	gi|157344189	gi|157344189|emb|CAO69122.1| unnamed protein product [Vitis vinifera]	5.53	74.8537	NC	16	gi|255566528	Cucumisin precursor, putative [Ricinus communis] >gi|223536526|gb|EEF38173.1| Cucumisin precursor, putative [Ricinus communis]	2417	0	0.653901	0.78156
81	1283.732539	444.4326203	5.98706	59.2778	MASCOT	47.8	12	34.51	81.56	2.56	gi|224365667	gi|224365667|ref|YP_002608394.1| ATPase alpha subunit [Vitis vinifera]	5.26	55.4602	UC	1	gi|224365667	ATPase alpha subunit [Vitis vinifera] >gi|147784163|emb|CAN68258.1| hypothetical protein VITISV_013579 [Vitis vinifera] >gi|209954191|emb|CAQ77652.1| ATPase alpha subunit [Vitis vinifera]	2640	0	1	1
81	1283.732539	444.4326203	5.98706	59.2778	MASCOT				94.93	5.41	gi|225426168	gi|225426168|ref|XP_002278930.1| PREDICTED: hypothetical protein [Vitis vinifera]	5.31	52.1811	S, TM	5	gi|255537567	polygalacturonase, putative [Ricinus communis] >gi|223549749|gb|EEF51237.1| polygalacturonase, putative [Ricinus communis]	2053	0	0.789583	0.877083
82	1362.976027	420.3836702	6.22364	60.2519	MASCOT	102	22	38.66	314.32	5.38	gi|157344189	gi|157344189|emb|CAO69122.1| unnamed protein product [Vitis vinifera]	5.53	74.8537	NC	16	gi|255566528	Cucumisin precursor, putative [Ricinus communis] >gi|223536526|gb|EEF38173.1| Cucumisin precursor, putative [Ricinus communis]	2417	0	0.653901	0.78156	0.82254	3.36665	3.38904	1.64065	2.30472	1.28339
83	1414.11744	405.3555708	6.37609	60.8662	MASCOT	99.6	19	35.48	147.14	4.43	gi|157343878	gi|157343878|emb|CAO68384.1| unnamed protein product [Vitis vinifera]	5.45	56.1104	S	2	gi|255540059	lysosomal alpha-mannosidase, putative [Ricinus communis] >gi|223550209|gb|EEF51696.1| lysosomal alpha-mannosidase, putative [Ricinus communis]	2135	0	0.75098	0.860784	0.56491	0.72592	0.94201	0.50278	0.683905	0.196086
83	1414.11744	405.3555708	6.37609	60.8662	MASCOT	146	21	36.68	222.45	4.53	gi|157344189	gi|157344189|emb|CAO69122.1| unnamed protein product [Vitis vinifera]	5.53	74.8537	NC	16	gi|255566528	Cucumisin precursor, putative [Ricinus communis] >gi|223536526|gb|EEF38173.1| Cucumisin precursor, putative [Ricinus communis]	2417	0	0.653901	0.78156
83	1414.11744	405.3555708	6.37609	60.8662	MASCOT				372.22	7.18	gi|225449346	gi|225449346|ref|XP_002282004.1| PREDICTED: hypothetical protein [Vitis vinifera]	5.35	73.7964	NC	27	gi|255566530	Cucumisin precursor, putative [Ricinus communis] >gi|223536527|gb|EEF38174.1| Cucumisin precursor, putative [Ricinus communis]	2275	0	0.646809	0.760284
84	1377.356835	466.1483194	6.26653	58.4077	MASCOT	188	28	45.21	122.79	3.74	gi|157350003	gi|157350003|emb|CAO39902.1| unnamed protein product [Vitis vinifera]	6.45	83.2628	S	5	gi|255545293	Beta-glucosidase, putative [Ricinus communis] >gi|223547158|gb|EEF48654.1| Beta-glucosidase, putative [Ricinus communis]	3397	0	0.813385	0.895753	0.53457	0.91477	2.76857	0.65436	1.21807	1.04578
84	1377.356835	466.1483194	6.26653	58.4077	MASCOT	190	30	42.63	155.58	6.84	gi|157355824	gi|157355824|emb|CAO49671.1| unnamed protein product [Vitis vinifera]	6.82	83.3649	S, TM	5	gi|255545293	Beta-glucosidase, putative [Ricinus communis] >gi|223547158|gb|EEF48654.1| Beta-glucosidase, putative [Ricinus communis]	3413	0	0.817246	0.898327
85	1377.356835	466.1483194	6.26653	58.4077	MASCOT	165	26	37.20			gi|157350003	gi|157350003|emb|CAO39902.1| unnamed protein product [Vitis vinifera]	6.45	83.2628	S	5	gi|255545293	Beta-glucosidase, putative [Ricinus communis] >gi|223547158|gb|EEF48654.1| Beta-glucosidase, putative [Ricinus communis]	3397	0	0.813385	0.895753	0.0675	0.08967	0.07034	0.06992	0.0743575	0.0102848
85	1377.356835	466.1483194	6.26653	58.4077	MASCOT	112	21	28.55	74.82	2.06	gi|157355824	gi|157355824|emb|CAO49671.1| unnamed protein product [Vitis vinifera]	6.82	83.3649	S, TM	5	gi|255545293	Beta-glucosidase, putative [Ricinus communis] >gi|223547158|gb|EEF48654.1| Beta-glucosidase, putative [Ricinus communis]	3413	0	0.817246	0.898327
86	1377.356835	466.1483194	6.26653	58.4077	MASCOT	150	28	47.41	280.17	8.26	gi|157355824	gi|157355824|emb|CAO49671.1| unnamed protein product [Vitis vinifera]	6.82	83.3649	S, TM	5	gi|255545293	Beta-glucosidase, putative [Ricinus communis] >gi|223547158|gb|EEF48654.1| Beta-glucosidase, putative [Ricinus communis]	3413	0	0.817246	0.898327	1.77841	1.7847	3.92596	1.8848	2.34347	1.05612
87	1443.716774	451.4497382	6.46425	58.9957	MASCOT	182	19	32.81	162.33	3.35	gi|157355824	gi|157355824|emb|CAO49671.1| unnamed protein product [Vitis vinifera]	6.82	83.3649	S, TM	5	gi|255545293	Beta-glucosidase, putative [Ricinus communis] >gi|223547158|gb|EEF48654.1| Beta-glucosidase, putative [Ricinus communis]	3413	0	0.817246	0.898327	0.71643	0.25194	0.034	0.3998	0.350542	0.286485
88	1443.716774	451.4497382	6.46425	58.9957	MASCOT	248	37	56.45	127.31	3.35	gi|157355824	gi|157355824|emb|CAO49671.1| unnamed protein product [Vitis vinifera]	6.82	83.3649	S, TM	5	gi|255545293	Beta-glucosidase, putative [Ricinus communis] >gi|223547158|gb|EEF48654.1| Beta-glucosidase, putative [Ricinus communis]	3413	0	0.817246	0.898327	0.69002	0.59012	0.66614	0.344	0.57257	0.158221
89	1360.903945	534.3454513	6.21746	55.7335	MASCOT	94	17	37.96	226.7	4.53	gi|157344189	gi|157344189|emb|CAO69122.1| unnamed protein product [Vitis vinifera]	5.53	74.8537	NC	16	gi|255566528	Cucumisin precursor, putative [Ricinus communis] >gi|223536526|gb|EEF38173.1| Cucumisin precursor, putative [Ricinus communis]	2417	0	0.653901	0.78156	0.01944	0.07173	0.05633	0.07944	0.056735	0.0266549
90	1252.036431	546.9710927	5.89232	55.2481	MASCOT	160	21	37.27			gi|91983977	gi|91983977	5.26	55.4442	UC	1	gi|91983977	ATP synthase CF1 alpha subunit [Vitis vinifera] >gi|118573497|sp|Q0ZJ35.1|ATPA_VITVI RecName: Full=ATP synthase subunit alpha, chloroplastic; AltName: Full=ATP synthase F1 sector subunit alpha; AltName: Full=F-ATPase subunit alpha >gi|91701635|gb|ABE47519.1| ATP synthase CF1 alpha subunit [Vitis vinifera] >gi|239764716|gb|ACS15187.1| ATPase alpha subunit [Vitis vinifera]	2640	0	1	1	0.03801	0.07767	0.04277	0.08807	0.06163	0.0249664
90	1252.036431	546.9710927	5.89232	55.2481	MASCOT				123.71	38.77	gi|115502358	gi|115502358|sp|P84582.2|ATPA_POPEU RecName: Full=ATP synthase subunit alpha, chloroplastic; AltName: Full=ATP synthase F1 sector subunit alpha; AltName: Full=F-ATPase subunit alpha	9.97	10.6213	NC	1	gi|115502358	RecName: Full=ATP synthase subunit alpha, chloroplastic; AltName: Full=ATP synthase F1 sector subunit alpha; AltName: Full=F-ATPase subunit alpha	487	4.79707e-48	1	1
90	1252.036431	546.9710927	5.89232	55.2481	MASCOT				137.27	4.24	gi|157344189	gi|157344189|emb|CAO69122.1| unnamed protein product [Vitis vinifera]	5.53	74.8537	NC	16	gi|255566528	Cucumisin precursor, putative [Ricinus communis] >gi|223536526|gb|EEF38173.1| Cucumisin precursor, putative [Ricinus communis]	2417	0	0.653901	0.78156
91	1444.739021	576.0474419	6.4673	54.1418	MASCOT	148	27	53.39	174.33	5.47	gi|147818959	gi|147818959|emb|CAN67131.1| hypothetical protein VITISV_040172 [Vitis vinifera]	5.43	50.628	NC	44	gi|71152362	RecName: Full=Calcium and calcium/calmodulin-dependent serine/threonine-protein kinase; Short=LlCCaMK >gi|860676|gb|AAC49008.1| calcium/calmodulin-dependent protein kinase [Lilium longiflorum] >gi|1097385|prf||2113422A Ca/calmodulin-dependent protein kinase	93	0.0205841	0.264706	0.401961
91	1444.739021	576.0474419	6.4673	54.1418	MASCOT	171	26	53.89	215.08	7.79	gi|157350298	gi|157350298|emb|CAO40236.1| unnamed protein product [Vitis vinifera]	5.53	49.9252	NC	44	gi|71152362	RecName: Full=Calcium and calcium/calmodulin-dependent serine/threonine-protein kinase; Short=LlCCaMK >gi|860676|gb|AAC49008.1| calcium/calmodulin-dependent protein kinase [Lilium longiflorum] >gi|1097385|prf||2113422A Ca/calmodulin-dependent protein kinase	92	0.0271089	0.264706	0.401961	0.11135	0.16174	0.1361	0.1217	0.132722	0.0218457
92	1433.920003	589.9400185	6.43508	53.6189	MASCOT	224	31	70.32	211.23	6.30	gi|157343877	gi|157343877|emb|CAO68383.1| unnamed protein product [Vitis vinifera]	5.60	47.4037	UC	3	gi|255540059	lysosomal alpha-mannosidase, putative [Ricinus communis] >gi|223550209|gb|EEF51696.1| lysosomal alpha-mannosidase, putative [Ricinus communis]	1678	0	0.716628	0.833724	0.13032	0.13615	0.12997	0.07372	0.11754	0.0293505
93	1433.920003	589.9400185	6.43508	53.6189	MASCOT	125	17	50.00	453.86	15.65	gi|157343877	gi|157343877|emb|CAO68383.1| unnamed protein product [Vitis vinifera]	5.60	47.4037	UC	3	gi|255540059	lysosomal alpha-mannosidase, putative [Ricinus communis] >gi|223550209|gb|EEF51696.1| lysosomal alpha-mannosidase, putative [Ricinus communis]	1678	0	0.716628	0.833724	0.10048	0.14125	0.0535	0.11036	0.101398	0.0363481
94	1316.861374	640.1335921	6.08602	51.7602	MASCOT	66.2	6	13.88	203.21	4.53	gi|157344189	gi|157344189|emb|CAO69122.1| unnamed protein product [Vitis vinifera]	5.53	74.8537	NC	16	gi|255566528	Cucumisin precursor, putative [Ricinus communis] >gi|223536526|gb|EEF38173.1| Cucumisin precursor, putative [Ricinus communis]	2417	0	0.653901	0.78156	0.00521	0.02614	0.01421	0.02413	0.0174225	0.00966869
95	1518.427453	647.9102992	6.68651	51.4765	MASCOT	130	20	38.24	628.62	15.15	gi|157344189	gi|157344189|emb|CAO69122.1| unnamed protein product [Vitis vinifera]	5.53	74.8537	NC	16	gi|255566528	Cucumisin precursor, putative [Ricinus communis] >gi|223536526|gb|EEF38173.1| Cucumisin precursor, putative [Ricinus communis]	2417	0	0.653901	0.78156	0.07589	0.07089	0.09459	0.04752	0.0722225	0.0193713
96	1315.508459	676.8014495	6.08198	50.4326	MASCOT	87.8	12	21.18	23.07	2.06	gi|157355824	gi|157355824|emb|CAO49671.1| unnamed protein product [Vitis vinifera]	6.82	83.3649	S, TM	5	gi|255545293	Beta-glucosidase, putative [Ricinus communis] >gi|223547158|gb|EEF48654.1| Beta-glucosidase, putative [Ricinus communis]	3413	0	0.817246	0.898327	0.01053	0.03998	0.02566	0.03836	0.0286325	0.0136617
97	1517.683518	734.0184135	6.6843	48.4122	MASCOT	118	11	64.28	131.4	14.93	gi|157332401	gi|157332401|emb|CAO70284.1| unnamed protein product [Vitis vinifera]	7.00	17.8597	S	3	gi|255560830	beta-galactosidase, putative [Ricinus communis] >gi|223539327|gb|EEF40918.1| beta-galactosidase, putative [Ricinus communis]	655	1.48345e-67	0.775641	0.878205	0.05507	0.0597	0.0538	0.06501	0.058395	0.00508694
98	1514.532973	762.7734575	6.67493	47.4203	MASCOT	38.3	6	7.44	84.2	2.71	gi|157337481	gi|157337481|emb|CAO21827.1| unnamed protein product [Vitis vinifera]	6.26	92.1783	S, TM	4	gi|255578884	beta-galactosidase, putative [Ricinus communis] >gi|223530194|gb|EEF32103.1| beta-galactosidase, putative [Ricinus communis]	3678	0	0.809524	0.892857	0.06324	0.06167	0.03068	0.06394	0.0548825	0.0161629
99	1264.394271	805.7661105	5.92927	45.9666	MASCOT	189	20	51.14	207.56	4.57	gi|225430555	gi|225430555|ref|XP_002285593.1| PREDICTED: hypothetical protein [Vitis vinifera]	8.79	51.1748	S	6	gi|255548664	Aspartic proteinase nepenthesin-2 precursor, putative [Ricinus communis] >gi|223545332|gb|EEF46837.1| Aspartic proteinase nepenthesin-2 precursor, putative [Ricinus communis]	1424	1.09771e-156	0.616034	0.759494	0.45155	0.59503	0.48666	0.64483	0.544517	0.0905622
100	1501.073116	837.6747165	6.63492	44.9104	MASCOT				41.27	9.09	gi|11385598	gi|11385598|gb|AAG34880.1|AF261025_1 putative chloroplast RNA helicase VDL' isoform 2 [Nicotiana tabacum]	7.05	15.0642	M	1	gi|11385598	putative chloroplast RNA helicase VDL' isoform 2 [Nicotiana tabacum] >gi|11596134|gb|AAG38494.1|AF261032_2 putative chloroplast RNA helicase VDL' isoform 2 [Nicotiana tabacum]	702	5.26395e-73	1	1	0.07533	0.0829	0.02337	0.06767	0.0623175	0.0266991
101	1392.79101	826.2250483	6.31254	45.2871	MASCOT	70.6	11	32.67	230.96	4.22	gi|147810287	gi|147810287|emb|CAN75822.1| hypothetical protein VITISV_001661 [Vitis vinifera]	5.58	39.7574	UC	4	gi|255544191	alpha-galactosidase/alpha-n-acetylgalactosaminidase, putative [Ricinus communis] >gi|223548169|gb|EEF49661.1| alpha-galactosidase/alpha-n-acetylgalactosaminidase, putative [Ricinus communis]	1659	0	0.853521	0.921127	0.0195	0.02884	0.064	0.0329	0.03631	0.0192937
102	1262.743428	848.8777957	5.92433	44.5441	MASCOT				291.58	9.35	gi|225430555	gi|225430555|ref|XP_002285593.1| PREDICTED: hypothetical protein [Vitis vinifera]	8.79	51.1748	S	6	gi|255548664	Aspartic proteinase nepenthesin-2 precursor, putative [Ricinus communis] >gi|223545332|gb|EEF46837.1| Aspartic proteinase nepenthesin-2 precursor, putative [Ricinus communis]	1424	1.09771e-156	0.616034	0.759494	1.30396	1.29597	1.12952	1.33146	1.26523	0.0917398
103	1179.474856	833.7729365	5.67518	45.0385	MASCOT	153	12	41.78			gi|225430555	gi|225430555|ref|XP_002285593.1| PREDICTED: hypothetical protein [Vitis vinifera]	8.79	51.1748	S	6	gi|255548664	Aspartic proteinase nepenthesin-2 precursor, putative [Ricinus communis] >gi|223545332|gb|EEF46837.1| Aspartic proteinase nepenthesin-2 precursor, putative [Ricinus communis]	1424	1.09771e-156	0.616034	0.759494	0.27288	0.12958	0.12423	0.11108	0.159442	0.0760234
104	1192.377114	699.2817924	5.71381	49.6314	MASCOT	88.2	11	28.73	94.42	3.39	gi|147814943	gi|147814943|emb|CAN77038.1| hypothetical protein VITISV_004485 [Vitis vinifera]	5.32	49.1777	S, TM	7	gi|30962522	alpha-amylase [Vigna angularis]	1647	0	0.693182	0.806818	0.05777	0.05487	0.06598	0.0179	0.04913	0.021345
105	1165.871094	762.6766977	5.63443	47.4236	MASCOT	104	8	28.01	156.64	9.63	gi|225435616	gi|225435616|ref|XP_002285642.1| PREDICTED: hypothetical protein [Vitis vinifera]	5.21	35.2646	S	5	gi|26398017	RecName: Full=Peroxidase N; AltName: Full=Neutral peroxidase; Flags: Precursor >gi|16096|emb|CAA40796.1| peroxidase [Armoracia rusticana]	1115	7.43165e-121	0.657321	0.797508	0.38048	0.10651	0.15521	0.10014	0.185585	0.132238
106	1164.688934	800.9958431	5.63088	46.1261	MASCOT	72.9	5	25.60	149.09	9.63	gi|225435616	gi|225435616|ref|XP_002285642.1| PREDICTED: hypothetical protein [Vitis vinifera]	5.21	35.2646	S	5	gi|26398017	RecName: Full=Peroxidase N; AltName: Full=Neutral peroxidase; Flags: Precursor >gi|16096|emb|CAA40796.1| peroxidase [Armoracia rusticana]	1115	7.43165e-121	0.657321	0.797508	0.60034	0.212	0.35055	0.21604	0.344732	0.182162
107	1494.699802	306.701872	6.61596	65.0052	MASCOT	115	28	37.44	121.12	2.27	gi|225423961	gi|225423961|ref|XP_002282429.1| PREDICTED: hypothetical protein isoform 1 [Vitis vinifera]	5.95	103.148	S, TM	5	gi|255581663	alpha-glucosidase, putative [Ricinus communis] >gi|223528753|gb|EEF30763.1| alpha-glucosidase, putative [Ricinus communis]	4097	0	0.812364	0.899132	0.3438	0.38473	0.28546	0.44353	0.36438	0.0666602
108	1460.447893	299.7206896	6.51406	65.3051	MASCOT	151	26	39.39	184.34	3.46	gi|225423961	gi|225423961|ref|XP_002282429.1| PREDICTED: hypothetical protein isoform 1 [Vitis vinifera]	5.95	103.148	S, TM	5	gi|255581663	alpha-glucosidase, putative [Ricinus communis] >gi|223528753|gb|EEF30763.1| alpha-glucosidase, putative [Ricinus communis]	4097	0	0.812364	0.899132	0.28313	0.27663	0.18175	0.26687	0.252095	0.0473704
109	1460.447893	299.7206896	6.51406	65.3051	MASCOT				44.47	2.59	gi|225423961	gi|225423961|ref|XP_002282429.1| PREDICTED: hypothetical protein isoform 1 [Vitis vinifera]	5.95	103.148	S, TM	5	gi|255581663	alpha-glucosidase, putative [Ricinus communis] >gi|223528753|gb|EEF30763.1| alpha-glucosidase, putative [Ricinus communis]	4097	0	0.812364	0.899132	0.32999	0.58375	0.18867	0.26802	0.342607	0.17085
110	1524.059849	406.0456227	6.70325	60.8379	MASCOT	41.7	6	12.27			gi|157335622	gi|157335622|emb|CAO61452.1| unnamed protein product [Vitis vinifera]	6.04	83.0709	NC	2	gi|255538108	Xylem serine proteinase 1 precursor, putative [Ricinus communis] >gi|223550820|gb|EEF52306.1| Xylem serine proteinase 1 precursor, putative [Ricinus communis]	3111	0	0.763021	0.852865	0.03722	0.08148	0.03781	0.04234	0.0497125	0.0213015
111	1551.501666	517.2400367	6.78479	56.396	MASCOT				179.64	7.06	gi|225457767	gi|225457767|ref|XP_002278193.1| PREDICTED: hypothetical protein [Vitis vinifera]	5.96	52.3024	S	2	gi|255570400	serine carboxypeptidase, putative [Ricinus communis] >gi|223534536|gb|EEF36235.1| serine carboxypeptidase, putative [Ricinus communis]	2074	0	0.789916	0.884454	0.03502	0.08997	0.07501	0.09791	0.0744775	0.0279659
112	1584.732289	728.4832919	6.88345	48.6049	MASCOT				123.1	14.93	gi|157332401	gi|157332401|emb|CAO70284.1| unnamed protein product [Vitis vinifera]	7.00	17.8597	S	3	gi|255560830	beta-galactosidase, putative [Ricinus communis] >gi|223539327|gb|EEF40918.1| beta-galactosidase, putative [Ricinus communis]	655	1.48345e-67	0.775641	0.878205	0.067	0.0514	0.08726	0.07439	0.0700125	0.0149682
113	2178.713268	491.2471863	8.63467	57.4132	MASCOT	212	29	44.73	123.04	4.69	gi|147846526	gi|147846526|emb|CAN81650.1| hypothetical protein VITISV_003752 [Vitis vinifera]	8.06	59.3761	S	19	gi|255564319	Reticuline oxidase precursor, putative [Ricinus communis] >gi|223537563|gb|EEF39187.1| Reticuline oxidase precursor, putative [Ricinus communis]	1683	0	0.62249	0.801205	0.09927	0.04836	0.14401	0.10262	0.098565	0.0391694
113	2178.713268	491.2471863	8.63467	57.4132	MASCOT	214	31	47.12	208.63	6.47	gi|157351632	gi|157351632|emb|CAO42591.1| unnamed protein product [Vitis vinifera]	8.51	62.1912	NC	8	gi|255564321	Reticuline oxidase precursor, putative [Ricinus communis] >gi|223537564|gb|EEF39188.1| Reticuline oxidase precursor, putative [Ricinus communis]	1834	0	0.670659	0.848303
114	2178.20435	510.2785512	8.63318	56.6672	MASCOT	206	26	40.60	130.15	4.69	gi|147846526	gi|147846526|emb|CAN81650.1| hypothetical protein VITISV_003752 [Vitis vinifera]	8.06	59.3761	S	19	gi|255564319	Reticuline oxidase precursor, putative [Ricinus communis] >gi|223537563|gb|EEF39187.1| Reticuline oxidase precursor, putative [Ricinus communis]	1683	0	0.62249	0.801205	0.10784	0.03835	0.1333	0.11223	0.09793	0.0412452
115	2280.800958	788.9919687	8.93328	46.5296	MASCOT	88.4	12	27.03	235.36	6.43	gi|157335788	gi|157335788|emb|CAO61618.1| unnamed protein product [Vitis vinifera]	8.53	50.8225	M	4	gi|255545932	Aspartic proteinase nepenthesin-1 precursor, putative [Ricinus communis] >gi|223547112|gb|EEF48609.1| Aspartic proteinase nepenthesin-1 precursor, putative [Ricinus communis]	1472	2.95764e-162	0.718447	0.851942	0.49774	0.20598	0.19906	0.16561	0.267097	0.154769
116	2040.979482	793.5017574	8.23068	46.3777	MASCOT	184	20	59.60	244.86	9.47	gi|225436591	gi|225436591|ref|XP_002279236.1| PREDICTED: hypothetical protein [Vitis vinifera]	7.66	44.3351	UC	4	gi|255580601	serine-pyruvate aminotransferase, putative [Ricinus communis] >gi|223529288|gb|EEF31258.1| serine-pyruvate aminotransferase, putative [Ricinus communis]	1931	0	0.882793	0.952618	0.18094	0.16773	0.13191	0.18238	0.16574	0.0234972
117	2196.195023	807.3013707	8.68585	45.9153	MASCOT	87.7	14	34.33	228.49	6.43	gi|157335788	gi|157335788|emb|CAO61618.1| unnamed protein product [Vitis vinifera]	8.53	50.8225	M	4	gi|255545932	Aspartic proteinase nepenthesin-1 precursor, putative [Ricinus communis] >gi|223547112|gb|EEF48609.1| Aspartic proteinase nepenthesin-1 precursor, putative [Ricinus communis]	1472	2.95764e-162	0.718447	0.851942	0.61169	0.33525	0.29937	0.54927	0.448895	0.154758
118	2196.195023	807.3013707	8.68585	45.9153	MASCOT	123	15	36.26	304.74	8.36	gi|157335788	gi|157335788|emb|CAO61618.1| unnamed protein product [Vitis vinifera]	8.53	50.8225	M	4	gi|255545932	Aspartic proteinase nepenthesin-1 precursor, putative [Ricinus communis] >gi|223547112|gb|EEF48609.1| Aspartic proteinase nepenthesin-1 precursor, putative [Ricinus communis]	1472	2.95764e-162	0.718447	0.851942	0.45398	0.19475	0.08445	0.34426	0.26936	0.16274
119	2114.931985	793.6411902	8.44775	46.373	MASCOT	51.9	15	14.99			gi|147769722	gi|147769722|emb|CAN69702.1| hypothetical protein VITISV_020318 [Vitis vinifera]	9.13	165.676	C	35	gi|86371679	polyprotein [Oryza australiensis]	1906	0	0.409696	0.577947	0.13431	0.09953	0.12267	0.12129	0.11945	0.0145072
119	2114.931985	793.6411902	8.44775	46.373	MASCOT	52.2	10	21.24	90.81	4.93	gi|157335788	gi|157335788|emb|CAO61618.1| unnamed protein product [Vitis vinifera]	8.53	50.8225	M	4	gi|255545932	Aspartic proteinase nepenthesin-1 precursor, putative [Ricinus communis] >gi|223547112|gb|EEF48609.1| Aspartic proteinase nepenthesin-1 precursor, putative [Ricinus communis]	1472	2.95764e-162	0.718447	0.851942
119	2114.931985	793.6411902	8.44775	46.373	MASCOT	56.1	10	22.37	190.12	4.53	gi|157344189	gi|157344189|emb|CAO69122.1| unnamed protein product [Vitis vinifera]	5.53	74.8537	NC	16	gi|255566528	Cucumisin precursor, putative [Ricinus communis] >gi|223536526|gb|EEF38173.1| Cucumisin precursor, putative [Ricinus communis]	2417	0	0.653901	0.78156
120	1965.176072	801.8463758	8.0078	46.0976	MASCOT	83.8	9	29.52			gi|225430555	gi|225430555|ref|XP_002285593.1| PREDICTED: hypothetical protein [Vitis vinifera]	8.79	51.1748	S	6	gi|255548664	Aspartic proteinase nepenthesin-2 precursor, putative [Ricinus communis] >gi|223545332|gb|EEF46837.1| Aspartic proteinase nepenthesin-2 precursor, putative [Ricinus communis]	1424	1.09771e-156	0.616034	0.759494	0.04426	0.05324	0.04895	0.05386	0.0500775	0.00445059
121	2138.665756	812.984901	8.51733	45.7259	MASCOT				152.71	11.71	gi|225469348	gi|225469348|ref|XP_002270579.1| PREDICTED: hypothetical protein [Vitis vinifera]	8.74	39.6935	S	5	gi|255565049	chitinase, putative [Ricinus communis] >gi|223537224|gb|EEF38856.1| chitinase, putative [Ricinus communis]	1218	6.75638e-133	0.670241	0.769437	0.17657	0.1418	0.20715	0.17392	0.17486	0.0267047
122	2278.280625	814.1412765	8.92592	45.6875	MASCOT				253.83	15.25	gi|225469348	gi|225469348|ref|XP_002270579.1| PREDICTED: hypothetical protein [Vitis vinifera]	8.74	39.6935	S	5	gi|255565049	chitinase, putative [Ricinus communis] >gi|223537224|gb|EEF38856.1| chitinase, putative [Ricinus communis]	1218	6.75638e-133	0.670241	0.769437	0.21526	0.16303	0.24687	0.09837	0.180883	0.0649697
123	2242.604146	822.6738563	8.82164	45.4045	MASCOT	78.6	14	27.25	245.85	7.51	gi|157335788	gi|157335788|emb|CAO61618.1| unnamed protein product [Vitis vinifera]	8.53	50.8225	M	4	gi|255545932	Aspartic proteinase nepenthesin-1 precursor, putative [Ricinus communis] >gi|223547112|gb|EEF48609.1| Aspartic proteinase nepenthesin-1 precursor, putative [Ricinus communis]	1472	2.95764e-162	0.718447	0.851942	0.1469	0.11345	0.05256	0.18801	0.12523	0.057244
124	1968.223096	835.2828884	8.01677	44.9889	MASCOT	141	17	45.73	136.49	4.57	gi|225430555	gi|225430555|ref|XP_002285593.1| PREDICTED: hypothetical protein [Vitis vinifera]	8.79	51.1748	S	6	gi|255548664	Aspartic proteinase nepenthesin-2 precursor, putative [Ricinus communis] >gi|223545332|gb|EEF46837.1| Aspartic proteinase nepenthesin-2 precursor, putative [Ricinus communis]	1424	1.09771e-156	0.616034	0.759494	0.16583	0.16837	0.14666	0.15638	0.15931	0.00988604
124	1968.223096	835.2828884	8.01677	44.9889	MASCOT	124	13	44.64	210.41	10.18	gi|225454430	gi|225454430|ref|XP_002276525.1| PREDICTED: hypothetical protein [Vitis vinifera]	6.54	41.7859	S, TM	4	gi|3688284	lanatoside 15'-O-acetylesterase [Digitalis lanata]	1470	4.83884e-162	0.703704	0.835979
125	2136.336925	848.5008103	8.51051	44.5564	MASCOT				426.5	17.43	gi|225469348	gi|225469348|ref|XP_002270579.1| PREDICTED: hypothetical protein [Vitis vinifera]	8.74	39.6935	S	5	gi|255565049	chitinase, putative [Ricinus communis] >gi|223537224|gb|EEF38856.1| chitinase, putative [Ricinus communis]	1218	6.75638e-133	0.670241	0.769437	0.89727	0.69462	1.31558	0.89975	0.951805	0.26087
126	2193.002886	833.4115087	8.67651	45.0503	MASCOT				440.68	17.38	gi|157335788	gi|157335788|emb|CAO61618.1| unnamed protein product [Vitis vinifera]	8.53	50.8225	M	4	gi|255545932	Aspartic proteinase nepenthesin-1 precursor, putative [Ricinus communis] >gi|223547112|gb|EEF48609.1| Aspartic proteinase nepenthesin-1 precursor, putative [Ricinus communis]	1472	2.95764e-162	0.718447	0.851942	0.14322	0.12207	0.14728	0.1767	0.147317	0.0224912
127	2272.910091	851.2933498	8.91023	44.4655	MASCOT	70.1	10	37.53			gi|26224736	gi|26224736|gb|AAN76362.1| serpin-like protein [Citrus x paradisi]	6.04	42.4305	NC	1	gi|26224736	serpin-like protein [Citrus x paradisi]	2025	0	1	1	1.1532	0.9928	1.4951	1.12726	1.19209	0.21389
127	2272.910091	851.2933498	8.91023	44.4655	MASCOT				105.12	4.15	gi|157329111	gi|157329111|emb|CAO24269.1| unnamed protein product [Vitis vinifera]	5.26	34.038	C	5	gi|255565049	chitinase, putative [Ricinus communis] >gi|223537224|gb|EEF38856.1| chitinase, putative [Ricinus communis]	978	5.48308e-105	0.629747	0.75
127	2272.910091	851.2933498	8.91023	44.4655	MASCOT	53.8	8	32.42	556.14	17.43	gi|225469348	gi|225469348|ref|XP_002270579.1| PREDICTED: hypothetical protein [Vitis vinifera]	8.74	39.6935	S	5	gi|255565049	chitinase, putative [Ricinus communis] >gi|223537224|gb|EEF38856.1| chitinase, putative [Ricinus communis]	1218	6.75638e-133	0.670241	0.769437
128	2134.966512	891.4698416	8.50649	43.1735	MASCOT	77.7	12	37.05	254.21	11.71	gi|225469348	gi|225469348|ref|XP_002270579.1| PREDICTED: hypothetical protein [Vitis vinifera]	8.74	39.6935	S	5	gi|255565049	chitinase, putative [Ricinus communis] >gi|223537224|gb|EEF38856.1| chitinase, putative [Ricinus communis]	1218	6.75638e-133	0.670241	0.769437	1.49118	1.18829	2.15256	1.43765	1.56742	0.411818
129	1852.82493	781.1454636	7.67677	46.7947	MASCOT	144	18	43.47	167.07	6.62	gi|157339844	gi|157339844|emb|CAO44385.1| unnamed protein product [Vitis vinifera]	8.08	51.7455	S	5	gi|255548664	Aspartic proteinase nepenthesin-2 precursor, putative [Ricinus communis] >gi|223545332|gb|EEF46837.1| Aspartic proteinase nepenthesin-2 precursor, putative [Ricinus communis]	1394	2.57322e-153	0.617647	0.752101	0.09255	0.09994	0.08676	0.08063	0.08997	0.00823806
130	1932.786812	789.4268286	7.91246	46.5149	MASCOT				236.26	11.61	gi|157350105	gi|157350105|emb|CAO40043.1| unnamed protein product [Vitis vinifera]	9.05	50.9	S, TM	3	gi|255564232	Pectinesterase-3 precursor, putative [Ricinus communis] >gi|223537675|gb|EEF39298.1| Pectinesterase-3 precursor, putative [Ricinus communis]	1576	2.53635e-174	0.638767	0.781938	0.12147	0.10507	0.18408	0.10201	0.128158	0.0382482
131	1918.321206	922.6525099	7.86985	42.1919	MASCOT	203	19	53.06	284.35	11.04	gi|157342951	gi|157342951|emb|CAO65663.1| unnamed protein product [Vitis vinifera]	5.98	35.0275	S	5	gi|255567029	Peroxidase 25 precursor, putative [Ricinus communis] >gi|223536285|gb|EEF37937.1| Peroxidase 25 precursor, putative [Ricinus communis]	1217	9.75337e-133	0.718266	0.826625	0.38479	0.32357	0.23251	0.20131	0.285545	0.0840708
131	1918.321206	922.6525099	7.86985	42.1919	MASCOT	101	11	37.84	41.88	3.86	gi|223635592	gi|223635592|sp|A7QEU4.1|PER5_VITVI RecName: Full=Peroxidase 5	8.33	39.3275	NC	5	gi|4760700	peroxidase 1 [Scutellaria baicalensis]	1200	9.84079e-131	0.703125	0.803125
132	2254.831098	489.3688819	8.85739	57.4873	MASCOT	149	23	52.83			gi|147825300	gi|147825300|emb|CAN62277.1| hypothetical protein VITISV_011134 [Vitis vinifera]	8.64	51.1308	S, TM	19	gi|255564311	Reticuline oxidase precursor, putative [Ricinus communis] >gi|223537559|gb|EEF39183.1| Reticuline oxidase precursor, putative [Ricinus communis]	955	2.28518e-102	0.659091	0.82197
132	2254.831098	489.3688819	8.85739	57.4873	MASCOT	126	23	43.34	404.11	15.10	gi|157351632	gi|157351632|emb|CAO42591.1| unnamed protein product [Vitis vinifera]	8.51	62.1912	NC	8	gi|255564321	Reticuline oxidase precursor, putative [Ricinus communis] >gi|223537564|gb|EEF39188.1| Reticuline oxidase precursor, putative [Ricinus communis]	1834	0	0.670659	0.848303	0.03578	0.01677	0.05042	0.04483	0.03695	0.0147438
133	2257.716842	507.8496217	8.86582	56.762	MASCOT	267	32	50.43			gi|147825300	gi|147825300|emb|CAN62277.1| hypothetical protein VITISV_011134 [Vitis vinifera]	8.64	51.1308	S, TM	19	gi|255564311	Reticuline oxidase precursor, putative [Ricinus communis] >gi|223537559|gb|EEF39183.1| Reticuline oxidase precursor, putative [Ricinus communis]	955	2.28518e-102	0.659091	0.82197	0.05798	0.02845	0.09008	0.0778	0.0635775	0.0268945
133	2257.716842	507.8496217	8.86582	56.762	MASCOT	233	33	45.50	262.55	9.71	gi|157351632	gi|157351632|emb|CAO42591.1| unnamed protein product [Vitis vinifera]	8.51	62.1912	NC	8	gi|255564321	Reticuline oxidase precursor, putative [Ricinus communis] >gi|223537564|gb|EEF39188.1| Reticuline oxidase precursor, putative [Ricinus communis]	1834	0	0.670659	0.848303
134	2270.366846	894.1749876	8.9028	43.0876	MASCOT				97.84	4.15	gi|157329111	gi|157329111|emb|CAO24269.1| unnamed protein product [Vitis vinifera]	5.26	34.038	C	5	gi|255565049	chitinase, putative [Ricinus communis] >gi|223537224|gb|EEF38856.1| chitinase, putative [Ricinus communis]	978	5.48308e-105	0.629747	0.75
134	2270.366846	894.1749876	8.9028	43.0876	MASCOT				317.21	11.71	gi|225469348	gi|225469348|ref|XP_002270579.1| PREDICTED: hypothetical protein [Vitis vinifera]	8.74	39.6935	S	5	gi|255565049	chitinase, putative [Ricinus communis] >gi|223537224|gb|EEF38856.1| chitinase, putative [Ricinus communis]	1218	6.75638e-133	0.670241	0.769437	1.54587	1.41261	2.24808	1.78437	1.74773	0.367308
135	2133.827017	917.1317884	8.50315	42.3644	MASCOT				56.17	4.15	gi|157329111	gi|157329111|emb|CAO24269.1| unnamed protein product [Vitis vinifera]	5.26	34.038	C	5	gi|255565049	chitinase, putative [Ricinus communis] >gi|223537224|gb|EEF38856.1| chitinase, putative [Ricinus communis]	978	5.48308e-105	0.629747	0.75	0.26685	0.193	0.33871	0.30897	0.276882	0.063217
135	2133.827017	917.1317884	8.50315	42.3644	MASCOT				130	7.08	gi|225469348	gi|225469348|ref|XP_002270579.1| PREDICTED: hypothetical protein [Vitis vinifera]	8.74	39.6935	S	5	gi|255565049	chitinase, putative [Ricinus communis] >gi|223537224|gb|EEF38856.1| chitinase, putative [Ricinus communis]	1218	6.75638e-133	0.670241	0.769437
136	2365.070978	1084.49481	9.17926	37.3944	MASCOT	87.1	15	41.44	227.58	11.88	gi|163914215	gi|163914215|dbj|BAF95876.1| beta 1-3 glucanase [Vitis hybrid cultivar]	9.48	37.5598	S, TM	1	gi|163914215	beta 1-3 glucanase [Vitis hybrid cultivar]	1817	0	1	1
136	2365.070978	1084.49481	9.17926	37.3944	MASCOT	173	21	51.88	116.5	8.98	gi|225441375	gi|225441375|ref|XP_002277511.1| PREDICTED: hypothetical protein [Vitis vinifera]	9.39	37.5019	S, TM	2	gi|7801384	beta 1-3 glucanase [Vitis vinifera]	1797	0	0.988406	0.991304
136	2365.070978	1084.49481	9.17926	37.3944	MASCOT	145	17	41.44			gi|225441379	gi|225441379|ref|XP_002277827.1| PREDICTED: hypothetical protein [Vitis vinifera]	8.96	37.3765	S	2	gi|188011481	beta-1,3-glucanase [Vitis riparia]	1779	0	0.976812	0.988406	0.74804	0.6944	1.00605	0.63056	0.769763	0.164682
137	836.906864	1092.610444	4.64529	37.167	MASCOT				69.34	2.12	gi|445605	gi|445605|prf||1909352A heat shock protein hsp70	5.22	75.4532	C	1	gi|445605	heat shock protein hsp70	3661	0	1	1
137	836.906864	1092.610444	4.64529	37.167	MASCOT	88.1	10	19.33	56.04	2.78	gi|157343592	gi|157343592|emb|CAO68098.1| unnamed protein product [Vitis vinifera]	4.65	57.5168	UC	2	gi|166919372	chloroplast heat shock protein 70-2 [Ipomoea nil]	2591	0	0.904085	0.930728	0.06867	0.10326	0.04987	0.01842	0.060055	0.0354875
138	1405.022011	1186.431361	6.34899	34.6284	MASCOT	107	11	45.09	127.8	8.62	gi|225443264	gi|225443264|ref|XP_002272835.1| PREDICTED: hypothetical protein [Vitis vinifera]	6.10	28.5165	S	14	gi|3341443	acid phosphatase [Glycine max]	750	1.45426e-78	0.625	0.7875	0.18657	0.13143	0.08705	0.08654	0.122898	0.0473776
139	1503.504597	1245.240152	6.64215	33.1224	MASCOT	140	14	50.58	41.4	4.70	gi|225443264	gi|225443264|ref|XP_002272835.1| PREDICTED: hypothetical protein [Vitis vinifera]	6.10	28.5165	S	14	gi|3341443	acid phosphatase [Glycine max]	750	1.45426e-78	0.625	0.7875	0.08002	0.1319	0.04539	0.19589	0.1133	0.0655398
140	1526.931691	1253.994556	6.71179	32.9039	MASCOT				92.35	5.94	gi|116333	gi|116333|sp|P29023.1|CHIB_MAIZE RecName: Full=Endochitinase B; AltName: Full=Seed chitinase B; Flags: Precursor	8.94	28.1656	S	1	gi|116333	RecName: Full=Endochitinase B; AltName: Full=Seed chitinase B; Flags: Precursor >gi|168443|gb|AAA33445.1| chitinase B [Zea mays]	1411	3.50187e-155	1	1	0.09171	0.29241	0.03893	0.19751	0.15514	0.112792
141	1802.668595	1306.319838	7.52871	31.628	MASCOT				89.93	5.94	gi|116333	gi|116333|sp|P29023.1|CHIB_MAIZE RecName: Full=Endochitinase B; AltName: Full=Seed chitinase B; Flags: Precursor	8.94	28.1656	S	1	gi|116333	RecName: Full=Endochitinase B; AltName: Full=Seed chitinase B; Flags: Precursor >gi|168443|gb|AAA33445.1| chitinase B [Zea mays]	1411	3.50187e-155	1	1	0.23095	0.22456	0.22436	0.19672	0.219147	0.0152617
142	1844.252471	1306.376861	7.65147	31.6266	MASCOT	119	10	38.11	47.2	4.56	gi|147820457	gi|147820457|emb|CAN76731.1| hypothetical protein VITISV_042828 [Vitis vinifera]	6.59	34.3106	S	11	gi|255584144	Chitinase 1 precursor, putative [Ricinus communis] >gi|223527432|gb|EEF29569.1| Chitinase 1 precursor, putative [Ricinus communis]	997	3.32165e-107	0.608974	0.759615	0.22239	0.21819	0.12006	0.15033	0.177742	0.050689
143	1461.774458	1325.88171	6.51801	31.1644	MASCOT	133	10	38.33	154.93	10.67	gi|225440390	gi|225440390|ref|XP_002267965.1| PREDICTED: hypothetical protein [Vitis vinifera]	5.86	27.6415	NC	5	gi|226499246	NAD-dependent epimerase/dehydratase [Zea mays] >gi|195623630|gb|ACG33645.1| NAD-dependent epimerase/dehydratase [Zea mays]	1122	1.0373e-121	0.823293	0.923695	0.02385	0.05407	0.08261	0.04989	0.052605	0.0240601
144	1438.911358	1329.786539	6.44994	31.0727	MASCOT				84.18		gi|266324	gi|266324|sp|P15326.1|IAMY_COILA RecName: Full=Alpha-amylase inhibitor/endochitinase	6.07	14.3053	NC	1	gi|266324	RecName: Full=Alpha-amylase inhibitor/endochitinase	688	2.38406e-71	1	1	0.03497	0.06833	0.1147	0.04755	0.0663875	0.0350228
145	1557.033645	1422.482172	6.80122	28.9815	MASCOT				203.9	11.05	gi|225444754	gi|225444754|ref|XP_002279259.1| PREDICTED: germin-like protein 6 [Vitis vinifera]	6.38	21.5251	S	1	gi|225444754	PREDICTED: germin-like protein 6 [Vitis vinifera] >gi|119067559|gb|ABL60875.1| germin-like protein 6 [Vitis vinifera]	1063	8.02516e-115	1	1	3.02965	2.79917	0.98094	2.29688	2.27666	0.91639
146	1557.033645	1422.482172	6.80122	28.9815	MASCOT				193.84	11.05	gi|225444754	gi|225444754|ref|XP_002279259.1| PREDICTED: germin-like protein 6 [Vitis vinifera]	6.38	21.5251	S	1	gi|225444754	PREDICTED: germin-like protein 6 [Vitis vinifera] >gi|119067559|gb|ABL60875.1| germin-like protein 6 [Vitis vinifera]	1063	8.02516e-115	1	1	2.71414	2.62286	1.9498	3.39238	2.66979	0.590111
147	908.7308634	1372.790057	4.86186	30.0822	MASCOT				388.56	14.18	gi|225454408	gi|225454408|ref|XP_002279661.1| PREDICTED: hypothetical protein [Vitis vinifera]	4.72	30.8436	UC	3	gi|116332	RecName: Full=Acidic endochitinase; Flags: Precursor >gi|19775|emb|CAA77656.1| acidic chitinase III [Nicotiana tabacum]	1082	5.02664e-117	0.721254	0.818815	0.23432	0.22478	0.21381	0.11365	0.19664	0.0559577
148	908.7308634	1372.790057	4.86186	30.0822	MASCOT	71.3	8	35.64	340.83	11.07	gi|225454408	gi|225454408|ref|XP_002279661.1| PREDICTED: hypothetical protein [Vitis vinifera]	4.72	30.8436	UC	3	gi|116332	RecName: Full=Acidic endochitinase; Flags: Precursor >gi|19775|emb|CAA77656.1| acidic chitinase III [Nicotiana tabacum]	1082	5.02664e-117	0.721254	0.818815	0.23488	0.25038	0.22765	0.18253	0.22386	0.0291392
149	952.7967409	1372.581799	4.99457	30.087	MASCOT				344.34	11.07	gi|225454408	gi|225454408|ref|XP_002279661.1| PREDICTED: hypothetical protein [Vitis vinifera]	4.72	30.8436	S	3	gi|116332	RecName: Full=Acidic endochitinase; Flags: Precursor >gi|19775|emb|CAA77656.1| acidic chitinase III [Nicotiana tabacum]	1082	5.02664e-117	0.721254	0.818815	0.09327	0.23869	0.09053	0.04628	0.117193	0.0838121
150	1093.684368	1382.408087	5.41799	29.8655	MASCOT				138.26	11.05	gi|225444754	gi|225444754|ref|XP_002279259.1| PREDICTED: germin-like protein 6 [Vitis vinifera]	6.38	21.5251	S	1	gi|225444754	PREDICTED: germin-like protein 6 [Vitis vinifera] >gi|119067559|gb|ABL60875.1| germin-like protein 6 [Vitis vinifera]	1063	8.02516e-115	1	1	0.14679	0.29983	0.13681	0.22409	0.20188	0.0760625
151	1492.498308	1400.464729	6.60942	29.4634	MASCOT				144.14	11.05	gi|225444754	gi|225444754|ref|XP_002279259.1| PREDICTED: germin-like protein 6 [Vitis vinifera]	6.38	21.5251	S	1	gi|225444754	PREDICTED: germin-like protein 6 [Vitis vinifera] >gi|119067559|gb|ABL60875.1| germin-like protein 6 [Vitis vinifera]	1063	8.02516e-115	1	1	0.23207	0.20301	0.18799	0.15205	0.19378	0.0332978
152	1063.121067	1447.565974	5.32625	28.4438	MASCOT	120	14	65.04	52.19	7.07	gi|225429295	gi|225429295|ref|XP_002269470.1| PREDICTED: hypothetical protein [Vitis vinifera]	5.66	25.3713	S	7	gi|5360263	NtPRp27 [Nicotiana tabacum]	873	6.83519e-93	0.718894	0.829493	0.88962	1.1261	0.28016	1.01508	0.82774	0.377619
153	1292.872636	1477.993955	6.01437	27.8075	MASCOT	171	14	61.94	185.75	11.94	gi|225429295	gi|225429295|ref|XP_002269470.1| PREDICTED: hypothetical protein [Vitis vinifera]	5.66	25.3713	S	7	gi|5360263	NtPRp27 [Nicotiana tabacum]	873	6.83519e-93	0.718894	0.829493	2.14925	2.45567	2.73923	0.76069	2.02621	0.877404
154	1292.872636	1477.993955	6.01437	27.8075	MASCOT	77.1	7	30.53	156.72	11.50	gi|225429295	gi|225429295|ref|XP_002269470.1| PREDICTED: hypothetical protein [Vitis vinifera]	5.66	25.3713	S	7	gi|5360263	NtPRp27 [Nicotiana tabacum]	873	6.83519e-93	0.718894	0.829493	0.1897	0.39667	0.1264	0.19194	0.226178	0.117652
155	1980.490309	1431.703292	8.05286	28.7825	MASCOT				107.52	3.72	gi|225434076	gi|225434076|ref|XP_002273601.1| PREDICTED: hypothetical protein [Vitis vinifera]	6.43	43.4775	C	3	gi|164699029	class IV chitinase [Vitis pseudoreticulata]	1084	2.35248e-117	0.774809	0.874046	0.09597	0.0472	0.08035	0.08209	0.0764025	0.020685
156	1812.193997	1516.042618	7.55684	27.0366	MASCOT				209.18	11.05	gi|225444754	gi|225444754|ref|XP_002279259.1| PREDICTED: germin-like protein 6 [Vitis vinifera]	6.38	21.5251	S	1	gi|225444754	PREDICTED: germin-like protein 6 [Vitis vinifera] >gi|119067559|gb|ABL60875.1| germin-like protein 6 [Vitis vinifera]	1063	8.02516e-115	1	1	2.99614	2.79415	1.11165	2.52314	2.35627	0.852075
157	1158.70174	1443.973297	5.61295	28.5201	MASCOT	101	12	56.19	314.94	17.69	gi|225429295	gi|225429295|ref|XP_002269470.1| PREDICTED: hypothetical protein [Vitis vinifera]	5.66	25.3713	S	7	gi|5360263	NtPRp27 [Nicotiana tabacum]	873	6.83519e-93	0.718894	0.829493	0.8248	0.46537	0.63595	0.44951	0.593908	0.175548
158	1687.388447	1437.172122	7.18779	28.6652	MASCOT	115	11	26.79	231.14	8.83	gi|223635592	gi|223635592|sp|A7QEU4.1|PER5_VITVI RecName: Full=Peroxidase 5	8.33	39.3275	NC	5	gi|4760700	peroxidase 1 [Scutellaria baicalensis]	1200	9.84079e-131	0.703125	0.803125	0.02886	0.03599	0.04676	0.09176	0.0508425	0.0282532
159	1440.915973	1444.298376	6.45591	28.5131	MASCOT				165.21	15.48	gi|225429295	gi|225429295|ref|XP_002269470.1| PREDICTED: hypothetical protein [Vitis vinifera]	5.66	25.3713	S	7	gi|5360263	NtPRp27 [Nicotiana tabacum]	873	6.83519e-93	0.718894	0.829493	0.03197	0.09653	0.07467	0.04671	0.06247	0.0287956
160	2070.679456	1581.210901	8.3179	25.7802	MASCOT	110	10	48.44	267.4	14.22	gi|225426801	gi|225426801|ref|XP_002283030.1| PREDICTED: hypothetical protein [Vitis vinifera]	7.85	24.1851	S, TM	7	gi|1839046	osmotin-like protein [Vitis vinifera]	1011	7.8404e-109	0.831111	0.902222	14.0862	13.199	11.8632	14.4481	13.3991	1.15057
161	1878.455969	1557.158401	7.75236	26.2345	MASCOT	80.9	8	43.11	259.9	15.11	gi|225426801	gi|225426801|ref|XP_002283030.1| PREDICTED: hypothetical protein [Vitis vinifera]	7.85	24.1851	S, TM	7	gi|1839046	osmotin-like protein [Vitis vinifera]	1011	7.8404e-109	0.831111	0.902222	4.40746	3.25042	4.79565	3.31138	3.94123	0.779173
162	918.1179745	1527.767755	4.89014	26.8046	MASCOT				245.42	15.55	gi|225426793	gi|225426793|ref|XP_002282964.1| PREDICTED: hypothetical protein [Vitis vinifera]	4.67	23.8587	S, TM	2	gi|33329390	thaumatin-like protein [Vitis vinifera]	1167	6.88204e-127	0.991111	0.995556	0.44273	0.58881	0.42917	0.55229	0.50325	0.079322
163	1476.650596	1523.973767	6.56227	26.8793	MASCOT				76.83	11.55	gi|225426801	gi|225426801|ref|XP_002283030.1| PREDICTED: hypothetical protein [Vitis vinifera]	7.85	24.1851	S, TM	7	gi|1839046	osmotin-like protein [Vitis vinifera]	1011	7.8404e-109	0.831111	0.902222	0.38611	0.28449	0.43004	0.3208	0.35536	0.0651655
164	1642.232084	1772.706269	7.054	22.5555	MASCOT				106.15	10.15	gi|225453020	gi|225453020|ref|XP_002264647.1| PREDICTED: hypothetical protein [Vitis vinifera]	6.24	20.4837	S	4	gi|255580937	Wound-induced protein WIN2 precursor, putative [Ricinus communis] >gi|223529120|gb|EEF31100.1| Wound-induced protein WIN2 precursor, putative [Ricinus communis]	757	2.08129e-79	0.720812	0.822335	0.32684	0.18256	0.18319	0.32385	0.25411	0.0822646
165	1153.287339	1956.105467	5.59672	20.1209	MASCOT				101.2	12.78	gi|134684	gi|134684|sp|P10792.1|SODCP_PETHY RecName: Full=Superoxide dismutase [Cu-Zn], chloroplastic; Flags: Precursor	6.17	22.316	C	1	gi|134684	RecName: Full=Superoxide dismutase [Cu-Zn], chloroplastic; Flags: Precursor >gi|20582|emb|CAA32534.1| unnamed protein product [Petunia x hybrida] >gi|226761|prf||1604468A superoxide dismutase	1116	5.64293e-121	1	1	0.22192	0.15305	0.11321	0.11139	0.149893	0.0517236
166	1091.49689	1945.649704	5.41143	20.2425	MASCOT				99.78	12.78	gi|147853970	gi|147853970|emb|CAN79556.1| hypothetical protein VITISV_025730 [Vitis vinifera]	5.72	14.8862	UC	4	gi|288557886	pathogenesis-related protein 10.7 [Vitis vinifera]	383	4.9358e-36	0.661157	0.727273	0.03655	0.06328	0.03686	0.03161	0.042075	0.0143398
167	1289.419735	1103.263095	6.00406	36.8703	MASCOT	151	14	51.76	298.2	12.64	gi|225441373	gi|225441373|ref|XP_002277446.1| PREDICTED: hypothetical protein [Vitis vinifera]	8.45	36.6767	S, TM	4	gi|188011481	beta-1,3-glucanase [Vitis riparia]	1400	6.49495e-154	0.77971	0.863768	0.29141	0.30841	0.16898	0.26503	0.258458	0.0622643
168	1453.966113	1106.44947	6.49477	36.782	MASCOT	113	10	37.35	16.71	6.17	gi|225441373	gi|225441373|ref|XP_002277446.1| PREDICTED: hypothetical protein [Vitis vinifera]	8.45	36.6767	S, TM	4	gi|188011481	beta-1,3-glucanase [Vitis riparia]	1400	6.49495e-154	0.77971	0.863768	0.22368	0.1947	0.11917	0.15684	0.173597	0.0454486
169	1632.098229	1119.466403	7.02396	36.4232	MASCOT	166	16	64.70	335.34	12.64	gi|225441373	gi|225441373|ref|XP_002277446.1| PREDICTED: hypothetical protein [Vitis vinifera]	8.45	36.6767	S, TM	4	gi|188011481	beta-1,3-glucanase [Vitis riparia]	1400	6.49495e-154	0.77971	0.863768	0.72875	0.64105	0.85952	0.63138	0.715175	0.105729
170	1503.633865	1180.065082	6.64253	34.7953	MASCOT	115	15	48.62	104.93	12.15	gi|225443264	gi|225443264|ref|XP_002272835.1| PREDICTED: hypothetical protein [Vitis vinifera]	6.10	28.5165	S	14	gi|3341443	acid phosphatase [Glycine max]	750	1.45426e-78	0.625	0.7875	0.38645	0.43336	0.15306	0.32727	0.325035	0.122592
171	1800.5465	1166.008618	7.52244	35.1667	MASCOT	186	18	46.52	147.8	10.76	gi|147771556	gi|147771556|emb|CAN78176.1| hypothetical protein VITISV_037683 [Vitis vinifera]	5.98	33.1804	S, TM	2	gi|308229784	xyloglucan endotransglucosylase/hydrolase [Gossypium hirsutum]	1337	1.07368e-146	0.819444	0.899306	0.14502	0.14258	0.06387	0.1363	0.121943	0.0388889
172	1616.859766	1202.30479	6.97877	34.2154	MASCOT				66.49	2.21	gi|157348245	gi|157348245|emb|CAO22955.1| unnamed protein product [Vitis vinifera]	6.68	55.3958	S, TM	9	gi|255572660	serine carboxypeptidase, putative [Ricinus communis] >gi|223533356|gb|EEF35107.1| serine carboxypeptidase, putative [Ricinus communis]	1749	0	0.63354	0.78882	0.05972	0.067	0.0539	0.05731	0.0594825	0.00555137
173	2081.786444	1463.272277	8.3505	28.1131	MASCOT	87.8	7	44.88	257.03	14.22	gi|225426801	gi|225426801|ref|XP_002283030.1| PREDICTED: hypothetical protein [Vitis vinifera]	7.85	24.1851	S, TM	7	gi|1839046	osmotin-like protein [Vitis vinifera]	1011	7.8404e-109	0.831111	0.902222	1.01633	1.03151	0.64453	1.50454	1.04923	0.352366
174	2257.934216	1370.864649	8.86646	30.1258	MASCOT				161.64	3.07	gi|157337481	gi|157337481|emb|CAO21827.1| unnamed protein product [Vitis vinifera]	6.26	92.1783	S, TM	4	gi|255578884	beta-galactosidase, putative [Ricinus communis] >gi|223530194|gb|EEF32103.1| beta-galactosidase, putative [Ricinus communis]	3678	0	0.809524	0.892857	0.23026	0.20429	0.25477	0.22794	0.229315	0.0206316
175	1966.56849	1329.619787	8.0119	31.0766	MASCOT				83.82	5.94	gi|116333	gi|116333|sp|P29023.1|CHIB_MAIZE RecName: Full=Endochitinase B; AltName: Full=Seed chitinase B; Flags: Precursor	8.94	28.1656	S	1	gi|116333	RecName: Full=Endochitinase B; AltName: Full=Seed chitinase B; Flags: Precursor >gi|168443|gb|AAA33445.1| chitinase B [Zea mays]	1411	3.50187e-155	1	1	1.18996	0.84298	1.24187	0.93171	1.05163	0.194287
176	2026.731203	1425.502945	8.18882	28.9162	MASCOT				130.07	4.58	gi|157353734	gi|157353734|emb|CAO46266.1| unnamed protein product [Vitis vinifera]	7.47	34.6799	C	3	gi|164699029	class IV chitinase [Vitis pseudoreticulata]	1082	4.82125e-117	0.772727	0.871212	0.32836	0.3401	0.38756	0.43936	0.373845	0.0506225
177	993.0228655	1529.527927	5.1156	26.77	MASCOT				319.54	15.55	gi|225426793	gi|225426793|ref|XP_002282964.1| PREDICTED: hypothetical protein [Vitis vinifera]	4.67	23.8587	S, TM	2	gi|33329390	thaumatin-like protein [Vitis vinifera]	1167	6.88204e-127	0.991111	0.995556	0.71923	1.35985	0.65794	0.97815	0.928793	0.319126
